# Supplementary material for: Continuous muscle, glial, epithelial, neuronal, and hemocyte cell lines for Drosophila research
Source: eLife. 2023 Jul 20;12:e85814. doi: 10.7554/eLife.85814 (PMC10393297; doi:10.7554/eLife.85814)
Supplement: Supplementary file 1. — Glial primary cultures grew well at first and could be passaged several times; however, only one continuous line was produced. This line was cloned using single-cell dilution to produce three clonal derivatives. Tracheal lines were produced readily. Cloning the parental lines was not successful with either single-cell dilution or puro selection. Mesodermal lines were produced using expression of RasV12 with 24B-Gal4 but not Mef2-Gal4. Cloning of the continuous lines was done using single-cell dilution. Neuronal. Expression of RasV12 with neuronal Gal4 drivers (elav-Gal4 or scratch-Gal4) did not give rise to continuous lines. Cloning of lines generated by broad expression of RasV12 with Act5C-GeneSwitch-Gal4 produced two clonal lines with neuronal characteristics and one with hemocyte characteristics. These were cloned using puro selection. [file elife-85814-supp1.xlsx]

## Sheet: Sheet1
Tissue	Gal4 Driver	UAS Transgene(s)	Number of Primary Cultures	No line produced: final passage number range	Number of Cell Lines	Line/Clone analyzed	Cloning method
Glial	repo	RasV12; tub-Gal80TS	7		1	line lost (passage 25)
		RasV12; bratdsRNA	3		1	Rbr6; Rbr6-2; Rbr6-4; Rbr6-F9	Dilution
		RasV12; attP	7	1-6	0
		RasV12; attP; tub-Gal80TS	3	1-2	0
		RasV12; attP; P35	4	2-5	0
		RasV12; P35	8	0-5	0
		RasV12; wtsdsRNA	5	1-3	0
		wtsdsRNA	7	0-22	0
Tracheal	btl	RasV12; P35	8		3	Btl 3
		RasV12; attP; P35	6		5	Btl7; Btl8
		RasV12; GFP	5		4
Mesodermal	24B	RasV12; P35	5		4
		RasV12; attP	8		3	24B5; 24B5-B8; 24B5-D8	Dilution
		RasV12, attP; GFP	9		4	24BG1; 24BG1-F3; 24BG1-G1	Dilution
	Mef2	RasV12; attP; GFP	12	0-4	0
		RasV12, attP; Gal80TS	5	0	0
		RasV12; attP; P35	3	0	0
Neuronal	scratch	RasV12, attP	10	0-1	0
	elav	RasV12; GFP	13	0-1	0
	Act5C-GeneSwitch-Gal4	RasV12, attP; GFP	8		4	ActGSB-6, ActGSI-2	Puro selection
Blood						ActGSI-3	Puro selection
