# Supplementary material for: Continuous muscle, glial, epithelial, neuronal, and hemocyte cell lines for Drosophila research
Source: eLife. 2023 Jul 20;12:e85814. doi: 10.7554/eLife.85814 (PMC10393297; doi:10.7554/eLife.85814)
Supplement: Supplementary file 2. — Cell lines and their clonal derivatives were stained with antibodies against the indicated markers. The fraction of cells staining positive was determined. The intensity and cellular location of the signal are indicated in cases when there was variation. The clones and parental lines highlighted were analyzed by RNAseq. [file elife-85814-supp2.xlsx]

## Sheet: Sheet1
Gal4	Line/clone	Genotype	Mesodermal markers			Neuronal markers			Epitheial marker	Glial marker
Repo-Gal4			Myosin Heavy Chain	Dmef	Twist	HRP	22C10	Elav	Dcad	Repo
	RBr6 Parental	Repo-Gal4; UAS-RasV12, UAS-Brat dsRNA)		99% (n=355)	99% (n=159)	16% (n=134)	10% (n=134)	1% strong 90% weak (n=159)		100% (n=218)
	Clone F9			100% (n=201)	100% (n=737)	10% (n=801)	<1% (n=632)	100% weak (n=170)		91% (n=171)
	Clone 2			100% (n=252)	99% (n=94)	4% (n=196)	1% (n=258)	98% (n=472)		>99% (n=330)
	Clone 3			99% (n=210)	100% (n=278)	65% (n=65)	5% (n=65)	2% strong 98% weak (n=315)		100% (n=98)
	Clone 4			100% (n=150)	100% (n=214)	2% (n=667)	2% (n=839)	<1% strong >99% weak (n=206)		100% (n=245)
Btl-Gal4			Myosin Heavy Chain	Dmef	Twist	HRP	22C10	Elav	Dcad	Repo
	Parental Line 3	btl-Gal4, UAS-RasV12		100% (n=133)	23% nuc 77% cyto (n=123)	2% (n=476)	2% (n=152)	99% weak (n=202)	100% (n=214)	1% (n=163)
	Parental Line 7	btl-Gal4, RMCE, UAS-RasV12		97% (n=138)	3% nuc 95% cyto (n=290)	5% (n=143)	<1% (n=264)	3% (n=277)	43% (n=421)	<1% (n=299)
	Parental Line 8				78% nuc (n=196)	3% (n=169)	5% (n=445)	<1% (n=177)	59% (n=99)	<1% (n=177)
			Myosin Heavy Chain	Dmef	Twist	HRP	22C10	Elav	Dcad	Repo
24B-Gal4	24BG1 Parental	24B-Gal4; RMCE, UAS-RasV12, UAS-GFP	0% (n=234)	100% (n=156)	12% strong 88% weak (n=101)	5% (n=39)	1% (n=101)	4% strong 96% weak (n=256)		3% (n=572)
	Clone C11		0% (n=440)	100% (n=137)	100% (n=117)	8% (n=48)	42% (n=514)	2% strong (n=163)		0% (n=566)
	Clone F3		0% (n=394)	99% (n=177)	98% (n=89)	1% (n=203)	4% (n=165)	6% weak (n=109)		<1% (n=430)
	Clone G1		0% (n=536)	>99% (n=400)	99% (n=184)	<1% (n=437)	1% (n=224)	<1% strong (n=277)		0% (n=223)
	24B5 Parental	24B-Gal4; RMCE, UAS-RasV12	1% (n=390)	100% (n=178)	96% (n=430)	11% (n=515)	1% (n=396)	100% weak (n=98)		0% (n=290)
	Clone B8		<1% (n=399)	100% (n=242)	98% (n=289)	14% (n=802)	1% (n=802)	1% strong 96% weak (n=165)		0% (n=266)
	Clone D8		2% (n=60)	91% (n=190)	96% (n=138)	13% (n=239)	1% (n=730)	100% weak (n=126)		0% (n=182)
			Myosin Heavy Chain	Dmef	Twist	HRP	22C10	Elav	Dcad	Repo
Act5C-GeneSwitch Gal4	NGSRR-B Parental	UAS-GFP; Act5C-GeneSwitch Gal4; UAS-RasV12 (note B lines do not express GFP)			46% nuc 52% cyto (n=284)	19% all coloc. with 22C10 (n=106)	32% (n=106)	16% nuc 51% cyto (n=69)		<1% (n=218)
	Clone B1				16% nuc 78% cyto (n=110)	9% (n=57)	28% (n=57)	3% nuc 87% cyto (n=93)		0% (n=284)
	Clone B2				20% nuc 79% cyto (n=143)	85% weak (n=81)	94% (n=81)	3% nuc 89% cyto (n=91)		0% (n=167)
	Clone B3				56% nuc 43% cyto (n=173)	2% (n=92)	67% (n=92)	4% nuc 85% cyto (n=135)		0% (n=166)
	Clone B4				10% nuc 89% cyto (n=477)	2% (n=98)	3% (n=98)	3% nuc 16% cyto (n=600)		0% (n=218)
	Clone B5				31% nuc 42% cyto (n=239)	10% (n=108)	10% (n=108)	10% nuc 74% cyto (n=223)		0% (n=114)
	Clone B6				92% strong nuc (n=299)	96% (n=179)	93% (n=179)	94% cyto (n=483)		0% (n=365)	Neuronal-like
	NGSRR - I Parental				69% nuc 31% cyto (n=273)	98% (n=54)	100% (n=262)	15% nuc 63% cyto (n=406)		1% (n=342)
	Clone I2				99% nuc (n=252)	100% (n=218)	3% strong 47% weak (n=138)	3% strong cyto 44% weak cyto (n=281)		0% (n=146)	Neuronal-like
	Clone I5				99% cyto (n=156)	10% strong 87% weak (n=143)	1% strong 99% weak (n=146)	2% nuc 98% cyto (n=195)		0% (n=136)
	Clone I6				99% cyto (n=177)	18% strong 80% weak (n=121)	99% (n=139)	21% nuc 77% cyto (n=158)		1% nuc 1% cyto (n=142)
	Clone I3				99% weak cyto (n=109)	100% (n=70)	88% weak (n=109)	14% weak cyto (n=123)		0% (n=95)	Hemocyte-like
	RNAseq data
	"weak"--above background but not definitive
