# Supplementary material for: Continuous muscle, glial, epithelial, neuronal, and hemocyte cell lines for Drosophila research
Source: eLife. 2023 Jul 20;12:e85814. doi: 10.7554/eLife.85814 (PMC10393297; doi:10.7554/eLife.85814)
Supplement: Supplementary file 3. — FPKM values are shown for each of the clones and parental lines that were analyzed by RNAseq. [file elife-85814-supp3.xlsx]

## Sheet: RNAseq-FPKM-values
FBgn	SYMBOL	btl>Ras attP-L3	btl>Ras attP-L7	btl>Ras attP-L8	24B>Ras attP-L5-CloneB8	24B>Ras attP-G1-CloneG1	24B>Ras attP-G1-CloneF3	repo>Ras bratdsRNA-L6-Clone2	repo>Ras bratdsRNA-L6-Clone4	repo>Ras bratdsRNA-L6-CloneF9	Act5C-GS>Ras attP-GFP-LB-Clone6	Act5C-GS>Ras attP-GFP-LI-Clone2	Act5C-GS>Ras attP-GFP-LI-Clone3
FBgn0000003	7SLRNA:CR32864	0.401	0.0773	0	0.0794333	0.206067	0.2269	0.0405333	0.122867	0.0474	0.167133	0.065	0.0314667
FBgn0000008	a	2.15793	1.00173	1.36747	2.09693	0.316633	0.4331	0.4819	1.06393	0.8559	0.423567	2.80773	0.539
FBgn0000014	abd-A	0.0930667	0.0422667	3.5223	0.00956667	14.417	100.319	3.6011	0.1703	0.149733	0.0256	0.232067	0.0016
FBgn0000015	Abd-B	0.0787333	0.0316667	0.144433	0.0038	0.0193333	0.0032	0.00916667	0.00856667	0.0322667	0.0322333	0.0328333	13.6459
FBgn0000017	Abl	20.3234	11.3069	21.4962	34.1125	29.6667	10.0369	33.2365	35.1515	39.6708	7.02637	14.4652	10.6457
FBgn0000018	abo	4.19597	7.99097	8.28617	13.5662	7.40063	10.0925	11.2364	12.2496	9.81167	12.5284	8.3865	13.3352
FBgn0000022	ac	0.0718	0.9028	0.556333	0.0362333	0.0747333	0.0481667	0.100867	1.0232	0.0482	0.0252333	0.1119	0.0265667
FBgn0000024	Ace	0.198067	0.0903	0.0879333	0.0110667	0.0226	0.120267	0.0228667	0.038	0.0723667	0.0788333	0.0770333	0.00786667
FBgn0000028	acj6	0.250733	0.446667	0.181433	0.1595	0.1898	0.530267	0.398667	0.592433	0.262367	0.866267	0.129333	0.286167
FBgn0000032	Acph-1	7.67597	11.571	20.3335	33.2071	12.9581	34.7953	16.6885	16.9197	19.4452	27.2793	10.0021	31.6369
FBgn0000036	nAChRalpha1	0.0380667	0.0446333	0.0104	0.0051	0.109267	0.114967	0.918833	0.604	0.372467	0.0350667	0.00746667	0.00483333
FBgn0000037	mAChR-A	0.134567	4.97407	0.1431	0.00573333	0.0316667	0.0235667	0.034	0.131	0.0571667	0.0292	0.0678	0.147733
FBgn0000038	nAChRbeta1	0.176533	0.180167	0.1885	0	0.0425	0.00913333	0.00593333	0.0195667	0.0797	0.161433	0.0324667	0
FBgn0000039	nAChRalpha2	0.0395	0.0316667	0.0283	0.0051	0	0	0.0696333	1.39533	0.5474	0.0181333	0.0282667	0.00603333
FBgn0000042	Act5C	2851.19	1533.19	1728.96	2441.35	2104.15	995.936	1589.83	1310	1104.97	2172.81	1110	2435.62
FBgn0000043	Act42A	357.224	298.435	291.761	695.668	452.14	243.096	223.946	215.617	175.913	594.516	501.284	1669.46
FBgn0000044	Act57B	74.0304	107.668	3.48117	0.672733	0.397467	0.0642667	4.6581	0.6691	1.17083	1.87463	64.4412	0.0189
FBgn0000045	Act79B	51.7703	15.6289	1.02037	0.2159	0.0368	0.0032	0.430867	0.293	5.88653	0.321833	13.417	0.0170333
FBgn0000046	Act87E	2.6035	21.5332	46.942	48.7338	98.0434	1079.71	2.2011	0.981633	1.11483	42.7875	105.574	0.119433
FBgn0000047	Act88F	0.210833	0.227867	0.773433	0.525033	0.318933	0.2001	0.626633	1.45997	0.501233	0.1425	1.51497	0.0188
FBgn0000052	Pfas	13.9056	15.7654	8.59247	17.4057	12.0546	27.3711	27.799	22.289	20.5515	22.1658	12.45	25.4683
FBgn0000053	Gart	33.3981	17.7789	14.4401	14.5518	25.8338	34.3833	28.7267	21.07	29.1346	21.1378	20.1802	16.2339
FBgn0000055	Adh	0.0281333	0	0.00373333	0	0.0167333	0	0.0285333	0.0302333	0.306967	0	0.00326667	0.00636667
FBgn0000056	Adhr	0	0	0	0	0	0	0	0	0	0	0	0
FBgn0000057	adp	11.9968	10.2222	9.7156	13.9549	15.5326	15.7151	16.5355	16.3505	16.9153	14.8938	6.51273	15.7195
FBgn0000061	al	3.479	0.0452	0.0698667	0	0.0105333	0	0.0914	0.0815333	0.0117333	0.0105	0.0163667	0.0260333
FBgn0000063	Mps1	7.0902	9.83003	8.15343	11.5263	9.91143	18.5872	10.7318	9.33927	6.68323	9.2698	7.10327	12.4059
FBgn0000064	Ald1	359.727	122.702	653.893	63.4909	1202.29	114.667	125.581	96.7087	856.074	169.916	281.713	59.5347
FBgn0000071	Ama	4.76283	239.079	191.186	2.1222	1.6733	0.0800667	73.3789	64.9488	56.5583	1.71203	2.35693	0.00483333
FBgn0000075	amd	37.6176	2.8573	41.7146	2.06483	1.03083	0.192767	2.24787	1.56073	5.89723	0.4137	0.894767	0.0427333
FBgn0000077	amx	4.23687	9.06913	6.9748	7.4588	8.26607	5.78997	6.0553	6.27203	7.5536	10.4913	6.01987	12.2488
FBgn0000078	Amy-d	0.0803	0.0293333	0.2694	0.0076	0.0114667	0.016	0.062	0.0135	0.0495667	0.0187667	0.0224333	0.0466
FBgn0000079	Amy-p	0.0695333	0.0405667	0.218	0.00613333	0	0.0062	0.037	0.0307333	0.0452667	0.00346667	0.0334	0.159133
FBgn0000083	AnxB9	281.409	98.2733	97.8814	156.844	278.167	77.3485	238.82	211.613	284.178	406.962	181.561	228.741
FBgn0000084	AnxB10	15.9962	39.6623	29.6949	27.7922	15.3109	16.8856	58.2422	35.1776	70.1801	59.1827	75.9946	57.6103
FBgn0000092	dyw	6.73417	0.881367	3.5442	1.26173	12.8174	1.54427	1.66397	3.20267	3.1039	2.72203	6.46937	1.92743
FBgn0000094	Anp	0	0.0180667	0.112467	0.1728	0.0494333	0	0.141667	0.187467	0	0.031	0.117633	0.113367
FBgn0000097	aop	22.8964	52.7128	38.1817	85.4115	3.92043	33.6281	87.4981	53.4455	49.9055	59.4875	58.9232	30.3292
FBgn0000100	RpLP0	1664.7	1200.09	1192.77	849.551	1661.07	1346.94	1675.39	1342.37	1042.2	1010.25	1867.94	2410.02
FBgn0000108	Appl	1.21043	0.247533	1.4756	0.157933	0.622967	0.288067	1.56513	1.76407	5.2653	11.6042	4.875	0.035
FBgn0000109	Aprt	2.65107	22.4239	12.3946	11.9868	19.6523	13.5239	10.7381	9.89817	13.3165	36.9296	12.5607	7.16643
FBgn0000114	bru1	0.485967	0.2178	0.2104	0.0339	0.0432667	0.0138	0.188467	0.108467	0.817	0.941633	2.54123	0.0174
FBgn0000115	Arl1	19.9206	56.141	54.7463	50.5432	56.8826	57.5242	73.291	53.9712	64.3991	69.5503	46.0079	48.7749
FBgn0000116	Argk1	10.361	11.6669	10.108	1.27713	148.021	0.244667	381.95	340.731	161.152	2.38983	27.3247	49.428
FBgn0000117	arm	178.978	121.152	126.473	129.835	205.683	199.313	278.994	183.417	198.5	212.387	147.95	107.233
FBgn0000119	arr	2.5593	12.2664	12.4077	9.77673	0.4886	11.016	8.9454	10.9913	12.1482	6.77477	11.7825	4.97083
FBgn0000120	Arr1	0.0231667	0.00583333	0.0277667	0	0.0082	0.0135667	0.0486667	0.0628333	0.0143	0.0172333	0.0148333	0
FBgn0000121	Arr2	0.3784	0.336533	1.62113	0.0271667	0.0562333	0.0164333	0.079	0.120533	0.00916667	0.0426333	0.509933	0.0242333
FBgn0000137	ase	0.1114	0.4468	0.0151333	0.00976667	0	0.00693333	0.009	0.0176	0.0276333	0.00506667	0.1739	0.00206667
FBgn0000139	ash2	24.6123	23.5513	19.204	30.2629	30.8387	24.4148	28.105	28.6062	22.7089	24.9364	21.5535	39.6543
FBgn0000140	asp	2.2113	14.9578	5.5486	21.1743	1.94753	23.9609	19.5108	15.3038	8.0356	14.0011	8.7013	13.7281
FBgn0000146	aub	18.4679	4.94263	8.55777	28.8379	2.43157	0.589767	0.592833	1.87857	2.06557	2.19443	4.99697	0.586533
FBgn0000147	aurA	8.5321	24.3179	11.2316	32.0122	14.2107	29.2643	21.0322	17.8887	13.3804	23.2427	12.6282	28.8667
FBgn0000150	awd	562.763	916.67	728.45	537.861	1046.28	1080.97	1584.63	948.325	806.757	886.369	1239.71	1354.79
FBgn0000152	Axs	8.8651	3.77997	6.73457	9.14623	7.0885	5.67243	3.45693	5.46887	5.07467	7.39313	4.5304	5.40527
FBgn0000153	b	7.55503	1.23913	2.47777	0.787433	2.6004	0.840967	0.958167	2.7924	1.65847	1.0887	1.8064	0.532433
FBgn0000157	Dll	0.1099	0.199133	0.0549667	0	0.0732667	0.0303	0.00863333	0.0331333	0.0438	0.0219333	0.1923	0.00283333
FBgn0000158	bam	0.3746	1.38583	1.8881	4.822	0.8317	0.6224	0.324133	1.12877	0.307833	0.3383	2.32187	0.821633
FBgn0000163	baz	8.05403	5.23463	7.37317	3.2078	2.02093	3.64807	2.94243	4.57927	6.82513	13.3848	4.26927	2.86273
FBgn0000166	bcd	0.0069	0.0033	0.0112	0	0.00726667	0	0.00476667	0.0691667	0.0139667	0	0.00766667	0
FBgn0000173	ben	118.091	141.584	168.386	117.826	164.377	145.3	128.765	115.114	116.415	4.80587	147.801	60.6074
FBgn0000179	bi	0.315567	6.61017	0.278433	3.59507	0.0374667	0.0129333	4.83137	6.39377	5.58353	0.0268	0.036	0.0120333
FBgn0000180	bib	1.42157	3.42753	5.47087	21.7592	0.889	0.6121	2.75073	6.545	8.8965	1.2259	13.8146	1.20537
FBgn0000181	bic	1890.25	635.135	994.477	642.949	1702.67	967.502	1350.5	1061.32	1084.25	472.371	902.065	701.087
FBgn0000182	BicC	0	0	0	0	0.0089	0	0	0	0.00233333	0	0	0
FBgn0000183	BicD	10.5886	20.8217	23.7476	16.2455	12.4947	26.6448	23.946	19.6551	18.4654	26.0101	31.7924	16.3351
FBgn0000206	boss	0	0.0108667	0.0045	0.00696667	0.0063	0	4.4267	5.41553	5.0588	0.0157333	0.029	0.0124333
FBgn0000212	brm	48.8667	33.7231	26.7315	39.4517	33.6481	44.9833	34.4203	33.4632	25.0393	28.8223	21.5616	32.302
FBgn0000216	Brd	1.33267	3.26627	4.3702	0.207933	0.157467	0.1931	0.130333	0.452967	0.5283	0.093	0.948767	0.0177
FBgn0000221	brn	7.3632	6.5025	6.32687	12.1845	12.1485	6.31047	6.48807	5.0941	6.7463	7.3268	14.6955	10.3643
FBgn0000227	Elba1	0.170067	0.0257667	0.227267	0	0.1101	0.1459	0.270267	1.1327	1.28093	0.288	0.286633	0
FBgn0000228	Nin	15.0747	10.4286	14.7188	7.4645	15.1635	12.7765	11.834	11.9048	13.717	9.5311	8.60753	9.9154
FBgn0000229	bsk	15.8841	51.509	32.6366	58.7803	22.8528	56.4528	50.1383	36.2398	42.9245	55.3629	40.108	51.6543
FBgn0000233	btd	0.144167	0.0164667	0.0268333	0.00393333	0.0188667	0.00293333	0.0474333	0.039	0.0195333	0.0249	0.1112	0.0098
FBgn0000239	bur	35.4938	32.8247	40.9152	44.6295	43.6555	44.6367	44.6458	40.0196	36.5474	36.2683	40.9737	50.9466
FBgn0000241	bw	0.9	0.118833	0.543667	0.1344	1.87683	0.450533	0.510067	0.625433	0.345167	0.126533	0.449533	0.163867
FBgn0000244	by	2.87267	31.1209	32.6276	13.7125	1.33287	10.7881	8.35687	7.84523	6.5337	14.1721	15.3559	0.781833
FBgn0000246	c(3)G	22.1592	23.4585	48.2206	9.66663	8.33503	10.2391	7.93257	15.5523	7.2185	10.7867	13.5777	11.5641
FBgn0000247	ca	26.31	5.97033	7.10577	8.45913	13.7914	13.666	10.1245	12.008	9.1938	7.8184	5.1127	8.2642
FBgn0000250	cact	28.153	37.9787	42.7041	39.2639	22.722	28.9011	17.2364	22.1847	33.1246	61.2108	49.1934	43.9985
FBgn0000251	cad	0.146933	0.0313333	0.103833	0	0.0271667	0.00403333	0	0.0184667	0.0116667	0.0516333	0.0641667	0
FBgn0000253	Cam	31.5455	125.561	155.276	139.452	77.7258	172.45	132.781	110.21	102.736	156.739	104.814	395.633
FBgn0000256	capu	0.1382	1.54387	0.158	1.975	0.0936333	0.2709	1.0535	2.97183	1.37517	4.96093	0.3017	9.29743
FBgn0000257	car	32.3078	6.8584	14.36	6.29817	48.3114	8.9597	9.8244	8.70957	14.1669	7.93577	8.51823	9.89497
FBgn0000259	CkIIbeta	22.9968	43.048	43.1539	43.275	34.3555	39.4715	41.7055	35.3873	38.8164	40.6703	47.9667	35.3301
FBgn0000261	Cat	194.569	50.2758	39.6662	51.7729	93.1837	51.0981	43.3558	56.2345	154.727	54.6505	30.3803	146.004
FBgn0000273	Pka-C1	6.45613	13.951	16.9204	17.5627	10.2137	17.6007	30.6138	21.279	27.6468	22.5206	18.6039	22.5395
FBgn0000274	Pka-C2	0.107533	0.0720333	0.6252	0.166367	0.0943333	0.0126	0.171533	0.555	0.1775	0.103533	4.75427	0.0292
FBgn0000276	CecA1	2.80163	0.510733	3.01343	0.995767	0.3483	0.0253	0.271967	0.5711	4.88967	1.2713	1.1889	12.3902
FBgn0000277	CecA2	0.815367	0.384133	0.9999	0.6592	0.0519333	0.0920667	0.459167	0.520033	0.818467	0.176833	0.656067	21.8745
FBgn0000278	CecB	0	0.129167	0.2275	26.9346	0	0	0.158267	0.730967	0.813567	5.76537	1.78257	7.49677
FBgn0000279	CecC	2.5112	0.256533	0.582233	47.4485	0.979367	0.0440333	0.6494	0.8597	7.5986	1.47533	0.9454	86.2806
FBgn0000280	Cec-Psi1	0.0527667	0.1882	0.132433	0	0	0	0	1.7259	0.0904333	0	0.0862667	0
FBgn0000281	Cec2	0.153433	0.0448667	0.154033	0.296967	0.0458667	0	0.0573333	0.0794333	0.175933	0.0912	0	0.0904
FBgn0000283	Cp190	25.3945	50.4563	34.0382	50.0367	29.0601	57.5467	60.3475	42.6303	31.28	67.4144	41.5839	46.0045
FBgn0000286	Cf2	14.6271	7.63623	14.0689	16.8279	8.04853	8.094	12.1254	15.1444	23.9659	10.5651	9.9362	10.3011
FBgn0000287	salr	0.441267	0.0484	0.0438667	0.036	0.0546	0.00496667	0.0675	0.597033	0.0721	0.0279667	0.0474	0.0179667
FBgn0000289	cg	26.3498	49.8758	33.7303	56.4291	18.8905	69.6745	63.165	51.8548	40.354	39.7036	57.1597	51.7422
FBgn0000299	Col4a1	10.9324	41.9061	8.4816	30.8673	0.892067	0.2337	10.8819	3.8512	4.5288	0.646233	56.9858	285.982
FBgn0000303	ChAT	0.295033	0.1229	0.258733	0.0352	0.082	0.107633	0.436833	0.1822	0.0978	0.161733	3.4908	0.0104
FBgn0000307	chif	2.7468	14.0889	9.59137	15.2275	3.5482	14.6705	16.6796	18.326	12.153	16.1025	14.7846	18.1824
FBgn0000308	chic	934.711	609.615	515.463	336.162	786.604	309.11	349.145	307.924	294.103	518.1	573.856	423.652
FBgn0000316	cin	18.966	19.2685	15.0535	30.318	23.6681	28.9756	30.0628	22.9552	23.4643	23.6386	16.4559	22.3008
FBgn0000317	ck	1.96437	4.01597	6.3335	4.7542	1.3389	5.93447	3.791	2.05123	4.3095	7.30203	4.404	4.78917
FBgn0000318	cl	641.897	100.241	137.621	62.9489	405.961	83.9749	137.765	122.354	187.763	185.469	171.629	103.187
FBgn0000319	Chc	115.713	70.1519	81.525	115.912	126.756	116.267	119.899	83.7353	124.046	126.06	69.9625	104.352
FBgn0000320	eya	2.4183	0.0595667	0.0779667	0.7565	0.01	0.0199333	0.0155333	0.0248333	0.0529333	5.1189	1.54787	0.00473333
FBgn0000326	clt	19.6883	10.9616	13.3454	13.6511	25.9662	10.9748	12.722	12.5719	17.6161	18.1966	7.80387	13.0429
FBgn0000330	cm	6.1773	10.2162	11.4452	21.5175	11.8634	15.1242	18.2152	15.6226	18.1433	20.0164	10.2914	27.266
FBgn0000337	cn	0.323167	0.0124	0.0867333	0.0213	1.4381	0.0578667	0.0504667	0.0845	0.0693333	0.0275	0.0502	0.0856667
FBgn0000339	cni	71.495	60.2317	61.1	72.9164	93.1328	57.5976	51.9698	56.5137	80.6196	82.2213	61.5352	71.4413
FBgn0000346	comt	13.0306	5.2112	6.59833	8.74593	10.9771	10.3199	8.34967	7.1129	10.763	6.6828	3.1792	3.9988
FBgn0000351	cort	2.10777	3.2933	2.38787	2.12113	1.3247	1.45793	1.2766	2.06797	0.898333	3.13253	3.8254	4.43013
FBgn0000352	cos	7.61623	10.6549	12.4042	22.3802	10.8114	23.5156	20.6531	15.581	16.7395	10.554	10.9621	9.42547
FBgn0000355	Cp15	38.8666	11.9628	3.64727	4.38687	4.95913	0.303667	1.0985	2.59747	4.1035	1.88973	1.2453	0.649367
FBgn0000356	Cp16	0	3.6666	0.013	0	0	0.00823333	0	0.0527333	0	0	0	0
FBgn0000357	Cp18	8.04593	2.4218	1.88957	1.96107	3.2183	0.499967	0.6223	1.3557	1.53693	1.0501	0.6574	0.957733
FBgn0000358	Cp19	0.178567	0.0148	0.0258	0	0.1522	0.0131667	0	0.254533	0	0	0	0.0144667
FBgn0000359	Cp36	0.285567	0.00863333	0.0619333	0.0109	0.0335667	0.00753333	2.22583	0.0166667	0.0134667	0.0322	0.0256667	0
FBgn0000360	Cp38	0.0120667	0	0.0336	0.0071	0.0152	0.0136667	0	0.0683	0.00566667	0.00513333	0.0662	0.007
FBgn0000370	crc	213.896	65.7507	161.758	68.6983	233.601	97.2723	101.226	101.336	155.901	124.83	126.846	64.8093
FBgn0000376	crm	12.763	6.28417	5.87617	7.37137	4.8783	8.54637	8.99007	8.3039	5.92353	6.20937	7.60393	8.41443
FBgn0000377	crn	34.4537	22.7212	18.954	28.3031	32.3932	21.402	20.7848	21.9681	20.0722	23.9561	20.769	15.1102
FBgn0000382	csw	5.12203	6.813	8.4606	7.55733	1.21367	6.9971	7.96913	8.40217	6.88133	7.81327	8.6215	4.6925
FBgn0000384	cta	20.0218	26.944	20.3741	36.6618	27.8502	31.9239	24.6567	26.024	22.7864	26.4213	18.3129	30.8547
FBgn0000392	cup	0	0	0	0	0	0	0	0	0	0	0	0
FBgn0000394	cv	4.6163	13.5653	12.0874	15.0079	6.52753	14.5878	31.8689	26.7683	31.8229	18.6813	11.5702	19.654
FBgn0000395	cv-2	290.685	34.3275	72.0029	56.6637	23.9603	10.4117	12.0084	50.381	22.74	23.9107	87.1979	10.3682
FBgn0000404	CycA	18.2001	80.2599	56.1864	108.577	26.8597	114.553	89.7445	72.178	49.9728	71.6387	73.0874	81.0108
FBgn0000405	CycB	11.3124	68.4177	32.3683	70.2202	56.2376	72.6467	61.1289	48.3805	32.2542	50.7744	50.377	67.8841
FBgn0000406	Cyt-b5-r	0.165667	0.4039	0.424633	0.0170667	0.0501	0.0055	0.0261667	0.0546667	0.0618667	0.0158	0.0501333	0.0785333
FBgn0000411	D	0.0755667	0.0284667	0.0871	0.00416667	0.0683	0.0134333	0.00373333	0.0600667	0.0284667	0.0166	0.0696	0.0142667
FBgn0000412	D1	63.6801	163.729	80.1774	159.699	59.7968	166.945	198.237	180.173	107.267	126.239	139.326	191.38
FBgn0000414	Dab	7.0021	6.44887	10.9941	10.0344	7.50203	12.3497	7.12067	8.71333	8.2335	8.32213	5.7234	16.7585
FBgn0000416	Sap-r	174.401	97.5029	127.951	192.709	159.215	131.967	155.141	99.6029	239.209	160.948	75.1993	303.711
FBgn0000422	Ddc	1.39147	0.714467	4.69963	0.575833	0.4776	0.430733	0.367767	2.5336	0.883833	0.616633	0.695	0.773667
FBgn0000426	SmF	84.0915	183.227	131.338	187.666	139.546	195.937	227.244	160.854	153.836	92.6577	156.228	150.594
FBgn0000427	dec	0.0118667	0.0956	0.057	0.0129	0.0667	0.0054	0.0139333	0.1952	0.131633	0.0473333	0.061	0.0122667
FBgn0000439	Dfd	0.3644	0.00306667	0.0115333	0.0225667	0.0461333	0	0.00646667	0.00966667	0.0103667	0.0409	0.0106333	0.00183333
FBgn0000442	Pkg21D	0	0	0.0168667	0	0	0	0.0021	0.00523333	0.0234667	0.00246667	0	0
FBgn0000447	Dhod	49.5274	33.1649	33.5385	30.5516	57.5159	31.2576	35.693	35.5013	35.4221	43.7954	32.1472	62.5639
FBgn0000448	Hr3	0.0034	0.0191	0.0351667	0.0017	0.0275333	0.00183333	0.00223333	0.0320333	0.0146333	0.00986667	0.00946667	0.0482667
FBgn0000449	dib	0.6251	0	0	0	0	0.00433333	0	0	0	0	0.00983333	0.00476667
FBgn0000451	ect	0.103567	0.0264667	0.0382	0.00473333	0.0169667	0	0.00906667	0.0286667	0.0722	0.00653333	0.0154667	0.0204667
FBgn0000454	Dip-B	565.024	60.09	114.499	66.2172	322.223	73.9788	71.0375	61.5809	134.557	92.3176	69.1623	114.805
FBgn0000455	Dip-C	26.742	14.7212	11.7621	20.682	31.5314	15.004	20.9315	19.1451	21.1419	18.5966	16.7315	31.995
FBgn0000459	disco	0.101967	0.0333	0.115533	0.176867	0.0170333	0.0252667	0.200533	0.1439	0.0757333	0.204567	0.0553667	0.00306667
FBgn0000463	Delta	7.08527	7.5876	4.37817	5.31723	6.7922	6.15187	2.05187	4.1416	8.95703	2.91757	5.69313	0.0122
FBgn0000464	Lar	0.422533	0.776167	0.7391	0.846267	0.1768	0.724733	0.641167	0.695067	0.8627	1.18693	0.916933	0.505267
FBgn0000473	Cyp6a2	0.366333	0.185733	0.270867	0.0409667	0.0129	0.0356	0.224733	0.3892	1.44953	5.43827	0.798133	0.0833667
FBgn0000477	DNaseII	0.1839	2.23527	0.1321	0.154367	0.146767	0.0154333	0.0133667	0.0639333	0.249733	0.0208667	0.1628	0.142667
FBgn0000479	dnc	0.628933	2.40773	2.9391	2.8534	0.3811	2.75927	0.9282	1.6188	1.59637	3.69523	3.94987	4.63913
FBgn0000482	dor	19.3069	7.59427	5.22353	6.3387	16.7201	12.2387	12.1186	8.3407	7.84407	10.4645	7.6651	7.4049
FBgn0000489	Pka-C3	28.8459	1.49113	15.257	1.12517	0.169	0.1836	0.4977	0.717767	1.6041	18.7639	8.13693	5.07653
FBgn0000490	dpp	6.4248	0.446167	0.406467	1.05933	0.112233	0.031	6.01097	6.36807	3.8212	1.39727	0.759833	1.95353
FBgn0000492	Dr	0.158767	0.1276	0.126433	0.00346667	0.0801333	0.0114	0.181833	0.897967	0.190133	14.5595	41.1463	0.0110667
FBgn0000499	dsh	23.9033	13.2745	14.9246	12.854	24.4826	14.2943	15.339	11.3881	13.5056	10.2444	16.6022	13.924
FBgn0000500	Dsk	1.67313	0.393233	0.652533	0.0584	0.0713333	0.1852	0.1479	0.210967	0.822967	0.0216333	0.103067	0
FBgn0000504	dsx	0.339133	3.30587	0.7191	0.5285	0.176567	0.3599	0.365433	0.6341	1.31623	1.68283	0.392167	73.3998
FBgn0000520	dwg	18.5921	10.9388	9.4599	8.32657	11.6709	10.8374	9.116	9.07847	9.86453	9.54297	14.1946	12.9012
FBgn0000524	dx	5.62783	13.0688	11.683	16.1851	4.25957	15.2357	16.8084	13.0706	11.0984	9.54333	13.8058	15.7268
FBgn0000527	e	0.9565	0.1219	0.982767	0.0313333	0.384167	0.0635333	0.8334	0.509467	4.67583	0.1146	0.441133	0.249
FBgn0000529	bsh	0.0756667	0.00833333	0.143167	0.0377	0.00916667	0	0.0251	0.159733	0.228467	0.0610667	0.1431	0.0396667
FBgn0000533	ea	6.9516	0.799333	2.5348	9.38713	1.12067	3.1472	19.9345	11.6823	20.3318	0.669533	1.49057	0.0241667
FBgn0000535	eag	0.320467	0.222433	0.2054	0.0059	0.183567	0.0133667	0.0311333	0.0597667	0.101167	0.1843	0.123767	0.0574667
FBgn0000536	eas	1.25133	5.29423	4.2713	6.27217	1.2568	6.7757	2.5809	2.67067	2.70723	5.1149	6.05077	6.66817
FBgn0000541	E(bx)	19.9699	30.1862	31.537	41.9035	20.9677	48.2532	33.5137	22.8115	22.9866	39.5473	26.9146	15.8748
FBgn0000542	ec	3.4074	0.4993	1.0359	1.1257	2.84763	4.10073	0.3186	0.763567	0.938233	0.577167	0.2817	0.0207667
FBgn0000543	ecd	30.2933	31.6492	31.4277	15.6133	46.8992	20.764	15.1276	14.3824	17.5197	36.1127	34.5529	19.9702
FBgn0000546	EcR	2.0916	9.44207	9.99933	11.5209	0.488333	12.1599	11.3053	8.1714	6.82957	9.176	13.5963	4.28607
FBgn0000547	ed	1.91613	24.9879	18.9624	2.23633	0.468533	29.6722	5.37357	7.65597	11.9279	9.85153	0.4034	0.1321
FBgn0000551	Edg78E	0.267733	0.0642333	0.294867	0.0365333	0	0.249033	0.0307333	0.4337	0.122433	0.0323333	0.0501667	0.1877
FBgn0000552	Edg84A	0.121467	0.0167667	0.197967	0	0	0	0	0.0166333	0	0	0	0
FBgn0000557	eEF1alpha2	8.14247	4.05853	3.46587	0.176133	0.779833	0.377833	1.1958	1.085	13.206	2.52843	5.77107	0.313433
FBgn0000559	eEF2	8877.72	2116.98	3444.33	1521.93	8544.44	3302.49	3162.74	2307.17	3578.35	1792.19	2065.16	3002.87
FBgn0000560	eg	0.520233	0.0553667	0.148133	0.0780667	0.0838333	9.7653	0.0711333	0.118733	0.108433	0.559333	2.25007	0
FBgn0000562	egl	11.9927	10.2574	11.5863	15.5654	12.6386	16.9034	21.7498	16.8428	13.2313	17.9619	16.746	12.7086
FBgn0000564	Eh	0	0.0574667	0.278667	0.0236	0.0135	0	0	0.0927	0	0	0.0479333	0
FBgn0000565	MsrA	10.161	13.5187	11.0054	6.12537	10.0118	5.72653	3.63533	8.29973	8.9721	15.1049	10.5857	34.6879
FBgn0000566	Cth	45.0436	37.1283	16.2122	38.1059	30.5407	38.5607	54.3216	47.2142	43.4823	35.3706	23.2402	58.0219
FBgn0000567	Eip74EF	1.344	4.44213	2.54493	6.1499	0.4289	5.35667	4.0317	3.0891	6.37	3.75727	1.9888	29.8519
FBgn0000568	Eip75B	3.5228	4.35443	2.66127	4.2841	0.104967	0.9617	3.74893	3.22887	5.49163	3.4053	3.94447	17.116
FBgn0000575	emc	7.6738	114.491	109.897	253.365	5.787	45.3553	192.887	50.0139	136.588	156.261	163.133	60.9346
FBgn0000576	ems	0.0755667	0.0039	0.025	0.0049	0.0325333	0.0118333	0.0169	0.0300667	0.0584333	0.00516667	0.0117333	0
FBgn0000577	en	0.0116667	0.0193333	0.0842667	0.0203667	0.00773333	0.0204	0.0121667	0.0486	0.0680667	0.0264333	0.0225333	0.0114
FBgn0000578	ena	8.99277	21.8962	17.0666	11.9911	6.66653	13.8396	13.8036	10.0654	16.8613	14.5381	15.5492	46.2723
FBgn0000579	Eno	527.547	112.997	431.929	129.139	1462.19	134.902	259.061	181.182	676.052	298.354	388.783	110.157
FBgn0000581	E(Pc)	3.95443	12.567	12.6146	17.5786	4.3299	27.5939	28.1631	20.0575	19.8829	12.3938	16.2055	15.7376
FBgn0000588	esc	6.8591	22.6313	11.3641	15.185	3.5863	17.9223	14.1752	14.5282	6.83337	10.4278	23.3854	15.9247
FBgn0000591	E(spl)m8-HLH	3.2018	1.26293	0.789067	6.0256	0.374167	11.5383	48.4732	0.5905	51.798	0	4.43197	0.0252333
FBgn0000592	Est-6	0.329067	0.0836667	0.4191	0.0394	0.1148	0.0473667	0.0901667	0.507667	0.2056	0.117867	0.1401	0.0923
FBgn0000594	Est-P	0	0	0	0	0	0	0	0	0	0	0	0
FBgn0000606	eve	0.239433	0.0933	0.482467	0.0546333	0.0569333	0.00916667	0.0164	0.0246	0.0439667	0.0219	0.162367	0
FBgn0000611	exd	31.969	59.0637	43.631	67.7048	32.9109	63.8667	65.6139	59.9429	46.5418	69.0359	56.2779	64.881
FBgn0000615	exu	1.9253	3.38053	1.35147	0.8545	0.520933	0.614267	0.245567	0.2532	0.545367	1.21877	1.6557	3.2733
FBgn0000617	Taf9	11.3557	23.4578	12.2552	18.3045	19.4288	20.3842	24.3363	20.9923	17.5241	19.4048	25.7289	26.864
FBgn0000618	e(y)2	19.3851	38.9366	22.2742	34.6732	31.9376	31.9442	26.4061	35.4115	23.1639	42.0243	31.6449	53.7275
FBgn0000625	eyg	0.3202	0.0106667	0.0256667	0.0326	0.0502	0.009	0.00756667	0.0409	0.0024	0.0454667	0.0152667	0.0139
FBgn0000629	E(z)	28.0823	18.8275	17.556	21.1857	31.1103	27.5296	22.5853	18.7056	18.1349	19.5474	18.8938	27.6476
FBgn0000633	tei	0.0839333	0.444933	0.2045	10.5066	0.314833	2.84257	0.2636	0.9657	1.292	0.0999333	0.201967	0.1851
FBgn0000635	Fas2	27.1459	28.3503	45.1559	132.087	5.46203	26.6175	81.327	65.5066	85.1703	88.8665	32.9629	0.1992
FBgn0000636	Fas3	1.8176	10.9375	6.56833	10.9625	12.5841	3.50443	15.9523	13.9921	27.0137	16.9191	4.65503	5.73967
FBgn0000639	Fbp1	0.380733	0.0271667	0.1393	0	0.158333	0.0160333	0.0310333	0.0337	0.0536	0.356333	0.014	0.0131667
FBgn0000640	Fbp2	0.8399	0.0611333	0.200133	0.0113333	0.221233	0.00963333	0.0203667	0.168367	0	0.0587	0.275467	0.00876667
FBgn0000644	Fcp3C	1.15113	2.54033	2.96493	1.19407	2.1763	1.92283	1.44717	1.22993	0.9885	2.01937	2.56513	3.1991
FBgn0000658	fj	0.583567	1.78683	2.5269	1.1037	0.2801	0.946233	0.168433	0.5932	0.556733	0.405533	1.0551	0.0105667
FBgn0000659	fkh	0.0925333	0.0174333	0.0689333	0.0166667	0.00873333	0.00483333	0.224667	0.1043	0.385767	0	0.0214667	0.0178333
FBgn0000662	fl(2)d	19.87	33.8271	32.9744	51.7682	17.1449	53.2671	49.2827	42.8147	44.1859	30.1147	29.4599	34.4804
FBgn0000667	Actn	8.1755	9.7157	8.19367	15.3657	6.1872	19.3031	9.7833	9.89003	8.21653	11.6192	9.94177	13.7081
FBgn0000709	fliI	11.9729	7.8719	11.1056	11.8246	25.4811	13.0861	10.7867	8.5657	9.5858	11.8698	12.3222	10.302
FBgn0000711	flw	4.0175	13.093	12.6893	16.6702	3.65293	18.1758	14.3101	12.54	11.5943	16.3912	18.1796	19.6821
FBgn0000715	FMRFa	0.0957	0.00946667	0.0750333	0.0081	0.0151333	0.00296667	0.00766667	0.488167	0.320267	0.0855333	18.3581	0.014
FBgn0000719	fog	0.108333	0.954367	0.140333	4.84757	4.2285	11.2937	5.25633	3.52217	15.7315	14.2463	12.4422	26.6056
FBgn0000721	for	5.2125	10.0289	11.8464	13.2406	2.48623	55.1706	27.3125	15.5936	12.3084	17.0795	18.5393	16.4102
FBgn0000723	FER	5.5936	12.2582	3.56953	46.0388	1.8459	34.8561	4.4475	4.93707	5.98093	18.8859	13.7326	21.9914
FBgn0000808	gd	10.4187	2.10907	1.89717	0.1399	7.88843	2.4668	2.9584	2.17993	3.69327	4.42803	0.6728	0.0122
FBgn0000810	fs(1)K10	7.63103	13.2603	11.3981	10.9965	8.33737	9.2584	12.487	10.8927	9.68957	8.6406	9.2973	6.65833
FBgn0000826	png	6.1128	3.77927	5.3238	7.11247	4.1708	1.23563	2.82433	2.68597	2.2012	5.52607	13.369	0.5724
FBgn0000927	fs(1)Ya	7.08407	1.77507	1.5022	1.57863	8.03867	1.77907	2.9799	3.5033	6.17337	2.71423	2.27943	1.1397
FBgn0000928	fs(1)Yb	8.54377	13.4418	12.8356	12.1574	15.091	20.3206	16.8128	11.9267	16.3683	20.8337	8.49203	10.5834
FBgn0000964	tj	0.0573	0.0144667	0.0265333	0	0.0116	0.00246667	0	0.0128333	0.00813333	0.0108667	0.00556667	0.0120333
FBgn0000996	dup	12.1646	31.5382	9.0077	37.9235	2.3214	35.5441	27.4034	19.311	7.45097	17.6436	41.8061	31.1634
FBgn0001075	ft	2.07573	2.34527	3.5984	4.02507	0.995167	4.57723	2.50087	3.59533	1.2374	0.322633	0.195167	0.0705
FBgn0001077	ftz	0.0367667	0.0265333	0.3734	0.005	0	0.00583333	0	0.0237667	0	0.0134667	0.00806667	0.00563333
FBgn0001078	ftz-f1	36.8948	16.2365	18.6533	23.1512	7.299	21.6462	14.8826	13.1124	13.7033	15.8982	16.1346	30.1055
FBgn0001079	fu	5.50367	5.85383	5.58087	8.54827	6.31773	7.16537	7.4419	6.32287	5.84297	7.09763	7.50553	8.10567
FBgn0001083	fw	0.218367	0.294267	0.5269	0.0849333	0.211	0.4715	0.0522667	0.142467	0.216567	0.364967	0.149767	0.0396
FBgn0001084	fy	1.8115	4.31343	5.79617	3.3799	4.3952	4.0375	2.53217	4.5377	3.97203	4.6468	3.69313	3.32763
FBgn0001085	fz	2.48373	8.25473	21.5081	33.9688	15.1111	14.1976	11.4297	10.3516	17.5328	4.3406	4.71713	0.1269
FBgn0001086	fzy	7.39937	57.1511	23.5235	61.7027	10.0194	74.6731	59.8996	44.8256	30.4853	40.605	42.3762	66.221
FBgn0001087	g	16.0117	12.7121	14.3963	18.3908	25.3026	22.749	18.7212	17.4027	19.3831	21.0157	16.3671	23.1362
FBgn0001089	Gal	0.819667	0.3189	0.3722	0.1793	0.945267	0.161567	0.0650667	0.146333	0.252033	0.0842	0.2617	0.0525667
FBgn0001090	bnb	43.4452	4.78343	4.76883	6.24567	9.62037	4.86063	15.8884	20.1221	45.459	35.6865	27.9398	9.5297
FBgn0001091	Gapdh1	400.533	124.879	395.604	111.022	1781.72	185.272	274.735	185.049	569.443	309.043	409.03	146.277
FBgn0001092	Gapdh2	453.936	198.151	702.729	180.749	2021.26	228.458	509.456	371.244	1821.24	946.519	835.382	291.643
FBgn0001098	Gdh	192.868	260.822	333.671	263.159	314.077	328.393	46.1743	141.392	53.4482	165.024	141.574	0.536367
FBgn0001099	gdl	0.887533	0.778233	0.836567	0.9408	0.806	0.319367	0.381367	1.06903	0.6431	0.419133	0.8277	0.704933
FBgn0001104	Galphai	89.7372	112.052	115.165	130.412	122.05	76.9452	86.4952	82.2406	87.825	107.12	78.1025	83.4119
FBgn0001105	Gbeta13F	65.5519	111.061	74.6047	89.3003	79.8051	86.5383	92.9114	81.9558	81.244	115.99	110.825	87.3032
FBgn0001108	DCTN1-p150	27.2938	22.2792	21.5023	25.2772	30.8683	23.5744	25.164	23.7617	27.1168	25.9884	20.1573	21.4501
FBgn0001112	Gld	0.403267	0.304767	0.8321	0.438433	0.0963667	0.256033	1.6296	2.47963	2.29283	0.318633	0.409467	0.257533
FBgn0001114	Glt	0.144367	0.0408667	0.0648	0.0525667	0.0562667	0.0311	2.45607	1.2321	0.258167	0.0263667	0.0604333	0.0213333
FBgn0001120	gnu	0.416167	13.1511	2.7737	0.156767	0.1725	0.0112	0.158633	0.152567	0.0392333	0.2204	5.95267	0.405567
FBgn0001122	Galphao	4.55083	14.2879	21.3506	26.0858	6.2324	17.9983	21.3662	17.1833	29.7806	16.6033	14.9846	22.3463
FBgn0001123	Galphas	54.3574	55.5802	76.1464	61.5294	91.5246	68.8387	68.1731	61.5249	60.0159	64.7643	50.6495	50.5006
FBgn0001124	Got1	86.2613	47.8068	90.5244	82.0542	454.477	37.0861	64.9925	55.6704	146.762	119.996	75.5667	112.33
FBgn0001125	Got2	23.1048	78.7281	62.776	138.744	79.7588	82.846	67.3249	76.32	104.294	74.5984	99.2808	97.2386
FBgn0001128	Gpdh1	2.84187	10.3224	5.72063	7.1343	1.2541	9.02797	9.74943	7.96973	7.18453	11.042	9.13147	18.607
FBgn0001133	grau	12.1237	15.8436	13.1061	14.3025	15.8349	13.5973	17.6838	15.5519	17.34	15.9965	12.6928	20.4961
FBgn0001134	Grd	0.0295667	0.0807333	0.168367	0.0068	0.0413667	0.00873333	0.128167	0.167367	0.336067	0.558233	2.26887	0.3011
FBgn0001137	grk	7.8644	9.6685	7.28987	11.5787	3.73953	2.3888	17.2568	9.45073	8.91273	18.1664	27.5025	17.0707
FBgn0001138	grn	0.0161667	0.00236667	0.0690667	0.0058	0.0313	11.1266	0.0332333	0.407067	0.113833	0.4759	0.315667	0.00456667
FBgn0001139	gro	43.5059	41.6307	34.1549	41.0507	22.197	48.7769	56.8662	38.002	39.9057	33.8362	56.1807	33.5866
FBgn0001142	Gs1	0.703067	1.1265	0.687567	0.334767	0.270167	6.3096	0.1221	0.410967	0.895633	1.68467	0.5716	0.468567
FBgn0001145	Gs2	1.09923	0.8354	0.9505	0.0923	0.183833	0.0122333	0.664233	1.8608	16.307	0.253267	0.576433	0.828733
FBgn0001147	gsb-n	0.0135	0.0098	0.1327	0	0.0178667	0.00376667	0.00976667	0.0600333	0.0134333	0.0055	0.013	0.00783333
FBgn0001148	gsb	0.0414	0.0799333	1.0477	0.0329	0	0.0051	0.0165667	0.460933	0.0305333	0.0225333	0.0790667	0
FBgn0001149	GstD1	2677.45	527.705	979.183	805.028	3485.81	459.171	725.466	524.785	1222.71	834.548	782.027	323.998
FBgn0001150	gt	2.264	0.874567	3.94847	1.11853	10.2718	1.34277	0	0.0483333	0.123667	1.8276	2.72513	2.537
FBgn0001168	hry	172.758	69.4406	110.957	70.5022	21.6403	52.5728	66.322	111.547	77.1252	70.3166	58.9263	92.8447
FBgn0001169	H	15.6849	13.0112	13.1296	12.8237	15.6841	16.2413	19.1718	14.8182	12.6513	11.5487	14.6019	11.8367
FBgn0001170	H2.0	10.5701	1.1471	0.3532	0.5449	0.0829333	0.0442	0.0266667	0.214633	0.0649333	1.76777	0.1444	0.0315667
FBgn0001174	halo	0.8833	0.411533	2.07867	0.0979667	0.0608	0.0415333	0.504567	0.164133	0.4453	0.119067	0.1179	0.0152667
FBgn0001179	hay	24.9448	22.1809	24.6233	23.0064	32.1064	20.8591	22.4625	22.0446	23.9107	18.7352	24.9983	19.2172
FBgn0001180	hb	0.0568333	0.021	0.0853333	0.1042	0.0246333	0.0142333	0.0198667	0.0332667	0.0362	0.0588667	0.0380667	0.0263
FBgn0001185	her	5.41877	19.6696	19.3308	20.5738	8.2273	22.5636	19.0953	17.8537	17.7328	18.6488	17.8498	22.9451
FBgn0001186	Hex-A	32.9305	26.6156	90.0891	23.629	57.6513	20.673	79.186	32.185	131.93	40.3127	58.7971	57.9646
FBgn0001187	Hex-C	1.34573	0.3935	0.501	0.313467	1.99703	0.9735	0.380867	1.6288	0.2257	0.373367	0.508267	0.283633
FBgn0001189	hfw	19.9783	17.9386	22.9441	13.9723	21.4856	22.09	19.4821	18.7266	24.045	24.772	15.8878	12.7088
FBgn0001197	His2Av	118.929	357.882	174.245	352.721	135.328	340.026	415.301	335.012	161.943	250.346	447.769	325.361
FBgn0001202	hook	95.1405	21.634	35.3538	25.9087	84.4875	29.6363	34.6981	24.1246	40.9137	33.0456	22.5651	31.9959
FBgn0001206	Hmr	6.07243	6.22167	7.98097	8.6842	7.0818	9.8746	8.81847	8.3928	4.90613	8.3012	22.5641	6.59553
FBgn0001208	Hn	0.143367	0.142467	0.330433	0.270533	0.0291333	0.0233333	1.57457	1.6047	1.91687	0.398367	0.0242333	0.0331333
FBgn0001215	Hrb98DE	62.1966	283.192	371.522	223.496	152.221	218.581	283.725	195.934	258.427	140.592	205.528	176.781
FBgn0001216	Hsc70-1	0.3374	0.0550333	0.0714667	0.0341	0.0825333	0.0508667	0.0832	0.3008	0.116667	0.139267	0.226567	0.0179333
FBgn0001217	Hsc70-2	5.29737	0.3887	1.77727	0.0456333	0.221533	0.0308667	0.0800333	0.3639	0.127233	0.0934667	0.209433	0
FBgn0001218	Hsc70-3	286.446	198.809	244.323	287.898	674.185	272.426	216.324	155.706	227.417	197.923	197.841	184.959
FBgn0001220	Hsc70-5	542.764	165.743	330.417	234.737	886.791	215.412	276.791	179.093	401.234	154.099	189.124	155.662
FBgn0001222	Hsf	50.7401	26.7132	32.9137	29.488	78.3767	29.068	29.8474	24.4585	29.6339	30.8112	28.7038	26.5961
FBgn0001223	Hsp22	0	0	0	0	0	0	0	0	0	0	0	0
FBgn0001224	Hsp23	18985.9	168.202	739.996	135.444	25482.2	149.518	68.8837	169.78	272.224	76.9601	318.576	74.7234
FBgn0001225	Hsp26	12224.2	135.81	773.44	79.5049	12107.1	38.9454	55.6696	141.972	302.823	103.73	217.291	78.9226
FBgn0001226	Hsp27	1762.12	39.1896	139.671	43.9251	1114.06	53.387	37.0204	57.9635	103.795	28.4367	37.3625	36.2764
FBgn0001227	Hsp67Ba	4.09327	3.94737	1.086	0.0117667	11.2193	0.2086	0.0196667	0.310367	0.164133	0.2802	0.233033	0.0891667
FBgn0001228	CG4456	1.9955	0.225067	0.095	0.531833	8.10227	0.2522	0.0438333	0.0832	0.0888333	0.327067	0.0887333	0.0291
FBgn0001229	Hsp67Bc	326.716	6.53937	18.7705	6.8728	3780.99	1.2248	1.0241	2.3518	5.26607	4.77147	36.7514	3.9285
FBgn0001230	Hsp68	2256.5	34.0169	173.474	26.1619	1639.93	13.8639	16.8481	64.2492	72.009	48.4424	40.5504	19.535
FBgn0001233	Hsp83	5330.29	718.08	1860.86	705.287	5492.68	440.562	1013.44	578.643	958.164	655.287	924.658	1213
FBgn0001234	lncRNA:Hsromega	65.073	14.0685	23.076	19.4821	461.808	8.3327	11.3532	16.6301	21.0113	22.5028	18.4089	11.861
FBgn0001235	hth	10.9057	31.8097	9.2369	85.2831	10.8326	26.5697	17.3277	11.4242	13.0712	15.5374	32.6039	0.00333333
FBgn0001247	Ide	154.588	40.0835	69.9103	58.913	119.655	43.8204	38.568	35.7229	80.9729	49.5119	50.9947	41.8383
FBgn0001248	Idh	129.857	84.7567	116.322	85.4394	130.171	160.802	84.511	79.9826	130.387	142.666	153.766	57.741
FBgn0001250	if	29.4926	11.9783	27.0232	65.1703	9.1848	26.5972	76.1937	43.3036	87.4946	37.7984	20.445	0.0337333
FBgn0001253	ImpE1	0.3948	0.1751	0.3404	0.00516667	0.615433	0.0196667	0.2965	0.347567	0.134967	0.0759667	0.0916333	0.0056
FBgn0001254	ImpE2	0.0801333	0.413033	0.247067	0.00713333	37.616	0.118733	0.0071	0.0612333	8.58427	0.0112333	0.5926	0.0406667
FBgn0001255	ImpE3	5.77463	0.9321	2.03803	0.6103	2.13657	0.5409	0.940167	1.37093	1.70313	1.09423	0.622667	0.360133
FBgn0001256	ImpL1	1.9945	0.796433	2.62127	0.612267	1.8756	0.7754	0.293633	0.402033	0.420833	0.435967	0.675567	0.449433
FBgn0001257	ImpL2	177.187	149.309	754.635	14.4378	423.665	117.225	30.645	32.6438	281.368	96.592	62.3876	114.113
FBgn0001258	Ldh	750.195	54.8252	2174.32	19.6431	1665.81	36.6056	68.9527	50.7329	2142.79	139.373	176.958	34.058
FBgn0001259	in	1.31057	0.595333	1.40813	0.464833	0.999767	0.9897	0.269433	1.6102	0.705267	0.153267	0.893467	0.451033
FBgn0001263	inaD	1.8093	3.35443	7.81397	1.5026	2.51073	3.12427	4.9286	10.173	2.8242	1.11633	6.9385	2.03493
FBgn0001269	inv	0.0490667	0.0131333	0.0446333	0.003	0.00363333	0.0221333	0.00576667	0.281767	0.0603333	0.0986333	0.0165	0.0102333
FBgn0001276	ix	7.73917	24.9176	24.4408	22.795	9.72777	29.713	32.4228	25.2849	34.6043	20.5824	18.2817	23.6037
FBgn0001280	janA	69.6213	86.5989	58.6419	80.5696	125.356	100.062	114.198	101.286	79.5852	84.3926	110.652	84.5475
FBgn0001281	janB	0.561967	0.5085	0.9549	0.147267	2.51053	0.250833	0.252	0.843567	0.331067	0.382	0.8336	0.326667
FBgn0001285	Jon44E	0.0220667	0.0159333	0.0308667	0.0095	0.0136	0	0.9803	1.69187	1.5388	0	0	0.0537333
FBgn0001291	Jra	25.0465	63.6146	48.7529	82.627	24.9495	58.3387	97.7274	107.371	100.613	52.0366	47.1776	86.3973
FBgn0001296	kar	8.46037	4.82883	12.5383	8.31593	15.6001	5.88017	4.516	7.4062	5.59293	2.89557	4.2837	4.33573
FBgn0001297	kay	27.4029	18.4951	39.053	32.8087	12.7546	15.4317	30.7925	32.111	34.1425	34.6098	41.7251	43.2681
FBgn0001301	kel	13.7471	12.4852	8.78303	14.8098	12.5616	16.0466	14.0191	13.822	9.31733	11.7708	11.4567	14.1454
FBgn0001308	Khc	37.1408	48.6736	49.8895	56.3805	37.1778	46.9814	79.281	56.3642	65.4077	47.1811	45.604	63.3685
FBgn0001311	kkv	0.329367	0.2802	0.258467	0.0742667	0.1653	0.169833	0.0501333	0.0517	0.204967	2.25507	0.123567	0.00473333
FBgn0001313	kl-2	0.0104	0.003	0.00406667	0.0038	0.00373333	0.00486667	0.0061	0.005	0.007	0.00226667	0.0049	0.00273333
FBgn0001316	klar	50.9126	86.9713	80.3546	94.878	16.6685	33.4079	48.503	39.7947	23.8374	69.8493	84.9216	24.5015
FBgn0001319	kn	4.9239	0.0923667	0.179233	0.0463667	0.0615	0.0339	0.085	0.0728333	0.115067	0.0930667	0.117667	0.0418667
FBgn0001320	kni	0.0949	0.0264	0.254533	0.008	0	0.102033	0.00493333	0.166667	0.0259667	0.0113333	0.0175333	0.0127
FBgn0001321	knk	0.068	0.0458	0.134767	0.0128333	0.0161333	0.0323333	0.479267	0.898333	0.308367	0.0254667	0.0381	0.0089
FBgn0001323	knrl	0.0497333	0.0397667	0.0333333	0.00613333	0.00723333	0.0181	0.0169	0.0447333	0.045	0.0224333	0.0261	0.00873333
FBgn0001324	kto	40.2887	8.57943	11.6284	8.61717	29.3167	16.6441	17.5235	10.899	14.9441	12.056	11.0019	12.4573
FBgn0001325	Kr	0.1427	0.2337	1.34277	54.6902	0.0546667	0.0139	0.0547	0.107967	0.100467	0.122633	0.484633	0.00836667
FBgn0001330	kz	2.08447	5.72013	4.1616	6.52763	2.92233	7.51377	8.9054	6.0838	5.8031	4.6577	4.02123	4.51107
FBgn0001341	Mybbp1A	5.5589	15.4878	9.10447	12.0673	17.8285	20.8719	19.0192	12.4495	10.1542	8.14143	9.39057	8.67393
FBgn0001404	egh	9.5516	18.6614	15.8543	57.0173	9.8311	13.215	25.5737	17.9616	12.7055	17.2614	12.2268	74.6598
FBgn0001491	l(1)10Bb	23.83	39.1464	46.5019	44.9785	27.7517	37.7807	34.9069	34.4015	32.1054	34.8054	53.9079	42.7265
FBgn0001565	Ddx56	143.087	38.5514	49.761	45.5659	130.947	43.8386	56.4795	46.952	40.8408	33.4482	69.6832	55.4211
FBgn0001612	Grip91	6.20243	13.0697	9.34717	12.8022	12.2175	21.908	13.8302	13.2	9.96727	16.8173	10.1464	11.2917
FBgn0001624	dlg1	30.1182	16.3585	19.7209	16.103	34.1356	17.012	17.1735	13.5129	15.7243	12.4647	22.2215	16.009
FBgn0001941	ifc	126.048	68.7097	53.5298	74.1678	103.413	101.443	54.7785	49.6585	61.1412	73.2953	52.7713	69.7037
FBgn0001942	eIF4A	2125.08	943.882	1210.4	619.55	1705.01	972.07	1291.34	1095.43	1375.08	953.647	1106.04	1117.74
FBgn0001961	Arpc1	252.85	127.812	202.252	108.787	181.06	126.498	200.961	152.728	179.012	166.774	190.02	231.715
FBgn0001965	Sos	15.7048	9.0044	14.6567	11.2752	20.0144	14.5253	13.9275	15.7647	11.193	8.8304	11.2424	13.6498
FBgn0001967	NimC3	0	0	0	0	0	0	0	0	0	0	0	0
FBgn0001970	Pgant35A	0.0516	0.1107	0.0583333	0.0479667	0.101967	0.0340667	0.0583667	0.124433	0.0887667	0.107967	0.0437333	0.0920667
FBgn0001977	CIAPIN1	61.0947	34.2075	41.9187	37.8344	64.069	22.3313	31.7625	33.1831	34.4813	34.0688	43.2358	33.5253
FBgn0001978	stc	243.604	51.3356	134.649	32.5218	125.317	36.3111	45.3427	64.0309	54.4019	30.5479	89.7094	49.5004
FBgn0001983	wor	0.338333	0.146467	0.234433	0.0185	0.0083	0.0123333	0	0.0480667	0.0786667	0	0.102933	0
FBgn0001986	Mtr4	16.8264	16.3567	18.7983	19.5125	23.3845	23.9026	26.4195	19.9436	20.2746	11.4014	17.9552	19.0198
FBgn0001987	Gli	5.4648	10.4601	30.8514	21.971	2.1557	9.6057	5.1097	8.4963	18.2837	21.5544	30.1309	5.5001
FBgn0001989	ND-B17	27.9648	32.2499	35.5492	26.991	35.128	30.6415	55.0704	35.4505	42.7252	33.3825	49.2872	50.3949
FBgn0001990	wek	7.4991	9.49237	5.60927	8.51173	9.22707	10.1677	9.79693	10.0062	6.3233	9.68523	7.60163	14.4906
FBgn0001991	Ca-alpha1D	0.0636333	3.68973	0.399167	0.0503667	0.0196	0.0765667	0.0282333	0.1355	0.219733	0.0153667	0.0473	0.0275
FBgn0001992	Cyp303a1	0.356233	0.2287	0.5042	0.232433	0.2233	0.294033	0.210367	0.601633	0.3479	0.373367	0.2523	0.217133
FBgn0001994	crp	12.1892	29.2453	21.8357	37.9896	8.81407	51.4074	47.7362	41.3489	34.5513	44.8446	33.8332	45.5087
FBgn0001995	mRpL4	14.1704	31.6109	34.6088	26.268	25.0776	27.1252	39.2752	29.7295	44.6073	29.2304	33.5123	50.2349
FBgn0002021	l(2)37Bb	9.86637	18.1901	19.8044	18.198	14.165	23.5048	19.6368	18.3985	22.2615	22.6748	13.5038	22.4941
FBgn0002022	Catsup	62.7067	46.6759	28.5216	64.2715	33.6524	50.0674	45.1036	39.3324	39.5768	61.4257	40.3173	86.8596
FBgn0002023	Lim3	0.2109	0.0251	0.4974	0.0224667	20.1072	5.12083	9.14497	4.99267	4.7834	0.159367	0.306233	0.0378333
FBgn0002031	Phb1	106.411	131.702	222.68	97.0589	186.517	110.72	176.807	124.744	230.675	115.637	197.091	145.298
FBgn0002036	CG10561	1.4862	3.4814	2.9332	2.30897	1.7124	3.17283	1.9053	3.25787	2.60177	4.28003	2.1474	4.4637
FBgn0002044	swm	70.9274	29.6795	36.9511	24.7722	74.3893	25.1024	31.7481	30.161	26.0542	23.2861	32.558	36.81
FBgn0002069	AspRS	82.6336	13.3192	47.374	24.5374	83.9491	23.7314	33.2829	20.4727	76.4548	18.7895	29.8206	18.0676
FBgn0002121	l(2)gl	12.4598	44.99	43.4255	120.814	13.4039	100.807	87.1195	79.2004	55.861	21.4186	48.7972	39.0657
FBgn0002174	CG5504	5.3438	21.4801	15.8157	14.807	15.1744	20.4595	27.8269	21.9887	23.3355	22.5749	36.0754	24.4493
FBgn0002183	dre4	452.746	192.375	123.228	116.31	437.3	139.494	118.114	83.262	100.387	181.767	189.344	82.5856
FBgn0002283	l(3)73Ah	70.2755	22.09	24.4168	18.7372	46.8567	24.853	23.6229	22.5634	21.3293	18.7989	28.6092	31.6747
FBgn0002284	Prosbeta6	237.3	185.459	164.834	139.146	315.38	170.087	221.138	166.05	191.039	187.338	223.312	202.569
FBgn0002306	sas	0.854933	0.1227	0.320967	0.0261	1.6448	18.2861	0.198067	0.4622	0.143933	0.288333	0.309833	0.1347
FBgn0002354	l(3)87Df	9.57413	29.2713	21.9353	19.543	12.0553	19.8896	18.2854	18.517	28.1222	22.5016	26.4051	27.5713
FBgn0002413	dco	21.8806	32.3638	36.8798	37.0359	19.9707	31.5375	39.8711	31.746	38.4302	35.7973	36.0605	32.7935
FBgn0002431	hyd	32.7524	24.2759	21.365	35.0374	30.6858	47.1711	47.6933	25.4885	37.028	21.1132	16.6979	26.5267
FBgn0002440	l(3)mbn	0.0065	0	0	0	0	0.00816667	0	0	0.0501	0.0509	0.0252667	0
FBgn0002441	l(3)mbt	15.7939	10.1673	11.7672	10.7938	10.2645	18.1548	10.9236	11.7697	11.858	12.7602	8.74963	15.532
FBgn0002466	sti	15.5755	32.3844	13.7871	47.6468	28.4685	54.1757	43.8605	27.4261	18.5508	30.9597	25.7049	32.8197
FBgn0002521	pho	22.3258	35.1319	32.4326	76.6796	55.281	62.1033	48.4851	37.7751	38.7229	47.5217	33.4629	42.8629
FBgn0002522	lab	0.0497667	1.21727	0.0341333	0	0.00623333	0	0.0187667	0.0207667	0.0187333	0.0166333	0.0127667	0.00616667
FBgn0002524	lace	9.49783	58.3026	32.382	141.784	12.8949	82.1905	41.538	31.2894	41.9645	49.4115	41.885	99.1833
FBgn0002525	Lam	60.0479	125.964	88.3661	122.46	41.8465	129.936	170.845	130.319	106.388	90.0089	110.212	125.018
FBgn0002526	LanA	61.0525	123.088	69.0039	161.77	34.2664	62.7635	29.4399	23.3029	40.3944	116.551	114.425	40.1586
FBgn0002531	Lcp1	0.0938667	0.0797333	0.311533	0.124767	0.129367	0.0118667	0.114733	0.0745	0.0714	0.150933	0.111967	0.1038
FBgn0002533	Lcp2	0.122167	0.0545	0.52	0.161267	0.244167	0.0441667	0.0648	0.433933	0.1983	0.184533	0.130833	0.205567
FBgn0002534	Lcp3	0.615433	0.134433	0.455867	0.280033	0.374	0.148933	0.203167	0.526467	0.1964	0.230333	0.3899	0.204733
FBgn0002535	Lcp4	311.96	0.0243	0.5128	0.0167667	0.012	0	0.0153	0.0274	0.00893333	0	0.0548333	0.0237667
FBgn0002542	lds	26.48	26.0544	17.0014	28.888	28.2464	36.9364	27.2981	22.8835	20.9433	21.5307	14.4912	34.4336
FBgn0002543	robo2	1.92317	4.66527	1.0718	2.35347	0.592233	0.135433	1.0679	0.444833	0.4992	0.188367	0.778633	1.6829
FBgn0002552	lin	11.631	12.079	14.9866	10.5792	26.4076	17.7222	15.5302	11.3702	14.8029	7.8675	12.692	10.4834
FBgn0002561	l(1)sc	0.170133	0.309233	0.185733	0.0105333	0	0.0483667	0	0.0216333	0	0.0116667	0.247733	0
FBgn0002562	Lsp1alpha	0.0202333	0.0164667	0.0679	0.0121667	0.0254	0.00653333	0.0180667	0.4504	0.0434333	0.00926667	0.0243	0.0179
FBgn0002563	Lsp1beta	0.392867	0.183367	0.371367	0.0237333	0.127933	0.0802	0.0512333	1.1007	0.0723333	0	0.0996667	0.1081
FBgn0002564	Lsp1gamma	0.276467	0.0507	0.307267	0.0276667	0.195467	0.888733	0.0602333	0.161633	0.0742333	0.1358	0.161733	0.0319333
FBgn0002565	Lsp2	0.0897667	0.0332333	0.0358	0.0320333	0.00743333	0.0145667	0.00683333	0.0236	0.0575667	0.0172333	0.00296667	0.0500667
FBgn0002566	lt	39.7775	33.1845	39.7538	46.2937	34.94	30.3618	37.0098	49.3589	31.5179	38.7018	30.6092	39.4772
FBgn0002567	Rab32	1.37637	0.7749	0.6794	0.808167	4.69653	5.99703	1.15057	1.06717	4.9682	2.90587	6.99037	14.4105
FBgn0002569	Mal-A2	0.0448	0.0719667	0.0360667	0.504133	0.0274333	0	0.0140667	0.2315	0.0317	0.750967	0.0453667	1.07183
FBgn0002570	Mal-A1	0.1486	0.104133	0.121633	0.3035	0.151233	0	0.0126333	0.135567	0.0358	0.794367	0.0158	0.459
FBgn0002571	Mal-A3	0.0292667	0.0849667	0.271067	0.190867	0	0	0.196233	1.7498	0.3497	0.2632	0.1136	0.0359333
FBgn0002573	sens	0.00973333	0.0201	0.0368667	0	0.0238333	0.00173333	0	0.00443333	0.0208667	0.0151667	0.0726	0.00203333
FBgn0002576	lz	0.0892667	0.0338333	0.0922	0.0143333	0.0231333	0.0218667	0.0367333	0.0652	0.2746	0.110367	0.0582333	0.0373667
FBgn0002577	m	0.423233	0.171033	0.422333	0.0477	0.0173	0.0100333	0.0189	0.0504333	0.161633	0.264833	0.399033	0.00846667
FBgn0002578	Kaz-m1	0.508333	0.0657	0.723	0.0103667	0.0876333	0.1268	0.0510333	0.0626667	0.0999667	0.0075	0.202467	0.00586667
FBgn0002579	RpL36	5170.12	1917.37	3015.5	937.773	5371.99	2577.36	2413.78	2623.49	2510.34	1804.98	2895.03	1738.44
FBgn0002590	RpS5a	3344.59	1355.76	2153.69	1075.95	3541.59	1919.01	2182.01	1971.83	2172.53	1330.7	2606.54	1804.24
FBgn0002592	E(spl)m2-BFM	40.2606	13.1252	20.9446	29.1567	0.9906	486.876	338.118	1.1937	159.196	0.141167	89.703	0.159533
FBgn0002593	RpLP1	7243.16	2223.12	2933.8	2915.41	5461.08	2604.99	3551.49	2720.55	3156.64	2020.64	3988.57	3098.81
FBgn0002609	E(spl)m3-HLH	30.8379	55.233	36.8808	337.363	1.54823	1173.11	708.604	4.2561	423.554	0.180967	251.184	0.833233
FBgn0002622	RpS3	3946.25	1466.22	2176.68	898.258	6993.26	1770.35	2347.33	2115.79	1995.83	1223.76	1761.64	1764.85
FBgn0002626	RpL32	4649.25	1672.95	2599.22	1188.31	4205.82	2023.5	2154.9	1928.18	1950.3	1494.05	2347.08	1839.86
FBgn0002629	E(spl)m4-BFM	2.07817	0.2885	0.453267	0.257467	0.0865	1.41273	1.26187	0.234033	1.68327	0.0324333	2.61243	0.0239333
FBgn0002631	E(spl)m5-HLH	0.315067	0.0299333	0.319133	0.281233	0.046	1.39963	0.895267	0.0522	0.5415	0	0.3321	0.00993333
FBgn0002632	E(spl)m6-BFM	0.256733	9.09477	1.74527	136.215	0.0815667	1.6268	5.0641	0.0725333	4.95057	0.0164667	91.461	0
FBgn0002633	E(spl)m7-HLH	2.9335	6.9203	3.35533	31.8169	0.318767	332.317	127.33	1.3728	180.289	0.099	9.4515	0.0962667
FBgn0002638	Rcc1	91.6304	79.8153	71.3906	64.3616	107.908	69.6427	78.1405	69.4536	44.5813	56.0437	106.726	57.6833
FBgn0002641	mal	49.8613	13.1214	24.2078	16.2992	101.05	11.4686	13.0111	14.047	21.9756	18.0892	21.2397	9.20917
FBgn0002643	mam	1.55663	16.2909	4.58637	11.8729	6.15853	5.42933	11.424	12.4915	11.6459	5.20913	10.6793	3.03343
FBgn0002645	Map205	66.1845	25.9041	42.3001	82.9229	64.2293	87.2467	102.577	76.6108	90.8434	84.3946	33.7325	46.4345
FBgn0002673	twe	1.7146	3.47693	1.9759	3.24787	1.80563	2.86443	2.3412	5.4042	1.7023	3.41123	4.25487	4.9202
FBgn0002707	mei-9	25.8011	8.18373	12.7356	11.4811	20.361	10.9671	11.6844	8.80883	12.7751	7.77993	13.3137	7.06727
FBgn0002709	mei-218	0.662433	0.883233	0.8187	1.1898	0.7129	0.619433	0.6806	1.25347	0.675433	1.35313	0.818667	1.5408
FBgn0002715	mei-S332	5.39433	10.8339	4.94757	9.73973	9.33947	7.8685	8.22407	7.35323	5.25547	6.71843	8.01717	10.4735
FBgn0002716	mei-W68	11.1816	1.12543	1.07443	1.42557	2.89747	1.14233	0.6657	0.703633	0.708767	0.683467	0.828167	0.708333
FBgn0002719	Men	285.066	28.5136	151.262	74.2877	1086.61	54.5097	76.0733	35.9682	570.64	297.013	150.334	49.4991
FBgn0002723	Met	5.01533	2.97327	4.65253	5.4888	4.0215	3.74917	3.883	4.5341	4.57547	4.87277	5.9025	6.39003
FBgn0002732	E(spl)malpha-BFM	158.935	51.6543	42.0945	53.7611	1.12277	267.971	172.413	2.0773	133.871	0.257367	43.9333	0.1074
FBgn0002733	E(spl)mbeta-HLH	93.5253	171.264	314.372	343.221	4.8351	751.205	438.454	28.5163	504.929	1.83067	249.532	7.40247
FBgn0002734	E(spl)mdelta-HLH	6.24037	6.5214	4.84457	7.0914	0.567067	9.72507	23.7159	1.49337	38.7645	0.741	36.5624	0.1547
FBgn0002735	E(spl)mgamma-HLH	23.1717	7.07223	8.75523	32.7428	1.16473	60.3776	194.403	2.73933	183.645	0.0608	38.0169	0.0605
FBgn0002736	mago	45.1196	85.4142	41.4947	83.7856	84.1148	91.7791	75.4546	65.881	48.9652	57.5988	103.851	61.366
FBgn0002772	Mlc1	0.0813667	0.169433	0.7193	0.229667	0.217933	0.1477	0.0514333	0.990767	0.111633	0.174767	0.231367	0.0420667
FBgn0002773	Mlc2	7.9557	1.4959	3.4012	0.294267	0.763667	0.354967	0.679533	1.6472	1.4292	2.34073	11.5136	0.495633
FBgn0002774	mle	17.846	21.1807	18.4213	24.8062	19.8817	24.1803	19.5561	19.8323	17.6576	17.9864	16.3076	25.6741
FBgn0002775	msl-3	11.4554	17.5673	24.6506	15.552	9.24843	24.0191	15.4141	15.6758	10.8805	14.3442	12.6083	13.0371
FBgn0002778	mnd	0.776267	6.39057	4.56577	25.1527	0.8762	10.6364	8.6663	3.70013	4.16723	6.16193	16.5581	48.8911
FBgn0002780	mod	70.7309	110.2	74.5216	170.792	103.959	204.651	176.961	97.4852	93.8539	114.13	60.1398	104.053
FBgn0002781	mod(mdg4)	6.36157	11.7311	8.7118	11.628	10.3123	17.5417	16.3607	12.1649	7.80047	11.3452	7.6862	11.626
FBgn0002783	mor	35.2901	42.0195	27.3384	45.3537	30.5245	70.5115	72.0999	43.038	38.3594	37.3149	31.8447	45.7703
FBgn0002787	Rpn8	120.858	88.6175	73.7616	71.2541	217.632	61.4459	86.4154	70.5846	99.2385	78.9515	101.615	76.8814
FBgn0002789	Mp20	1.74917	0.363733	1.2569	0	0.0194667	0	0.0678	0.0820333	0.532933	0.0540333	0.7256	0.0197667
FBgn0002791	mr	13.7018	17.6794	11.3006	18.4733	21.8367	17.241	14.1866	15.0569	12.8636	16.5169	9.81533	18.9342
FBgn0002838	ms(3)K81	0.0926	0.286667	0.698433	0.0994667	0.104533	0.1788	0.1453	0.173833	0.1032	0.3439	0.0474667	0.132867
FBgn0002842	sa	0.680067	0.2114	0.286867	0.0824333	0.376833	0.196233	0.0184	0.169	0	0.0637	0.188833	0.0209
FBgn0002855	Acp26Aa	0.0157667	0.121467	0	0.0127	0.1398	0	0.0114	0.209167	0	0.385967	0	0.0104333
FBgn0002856	Acp26Ab	0.100667	0.102133	0	0.0229667	0.0366	0.0167	0	0.2323	0.0281333	0.567667	0	0
FBgn0002862	Mst87F	0.033	0.642833	0.214433	0.0185667	0.0651333	0.0069	0.0583333	0.5056	0.0567667	0.108667	0.0274667	0.119467
FBgn0002863	Acp95EF	0	0	0	0	0	0	0	0	0	0	0	0
FBgn0002865	Mst98Ca	0.0270333	0	0	0	0.0327333	0	0.0293	0.206733	0	0	0	0.0237333
FBgn0002868	MtnA	65.2851	37.5054	35.0663	22.3609	16.0948	16.1651	27.0132	34.9892	40.6763	177.69	18.3616	99.1609
FBgn0002869	MtnB	0.133367	0.0115333	0.0506	0	0	0	0.0187333	0.124433	0.0302667	0	0	0.0321
FBgn0002872	mu2	33.6132	21.287	14.2875	17.3398	26.0102	22.1955	13.443	12.0823	9.77457	27.119	27.2842	15.3943
FBgn0002873	mud	0.0572333	0.0320667	0.0336667	0.0986	0.1498	0.0513667	0.0656667	0.0578667	0.0581	0.121133	0.0416667	0.058
FBgn0002878	mus101	3.26097	4.6812	3.14293	5.18067	2.90147	5.57347	4.87363	4.90483	2.94637	5.168	5.79207	6.19573
FBgn0002887	mus201	38.5481	22.6555	27.9044	14.998	31.3715	13.5046	16.9879	20.2032	26.693	9.87737	16.3155	8.62403
FBgn0002891	PolZ1	73.6515	16.6053	42.5329	21.2716	90.1258	24.6129	14.6769	19.2277	30.814	14.3305	28.1637	15.4307
FBgn0002899	mus301	7.675	9.97823	6.2377	10.7216	5.4797	14.3299	8.53033	8.11267	6.38183	8.88763	7.4795	9.14207
FBgn0002901	mus304	7.70183	7.46163	6.2863	7.37263	14.6617	9.2175	6.61893	5.50397	6.47247	6.44623	6.7498	14.6463
FBgn0002905	PolQ	26.0738	9.01397	12.7317	12.9749	28.2786	16.4565	5.90577	6.04027	8.05703	8.38467	9.40943	9.35143
FBgn0002906	Blm	4.13977	6.91013	5.15053	6.62927	2.93287	12.4805	7.12153	6.59713	4.79033	5.6718	6.36883	8.9013
FBgn0002909	mus312	0	0	0	0	0	0	0	0	0	0	0	0
FBgn0002914	Myb	0	0	0	0	0	0	0	0	0	0	0	0
FBgn0002917	na	0.1822	0.0543	0.106567	0.0181333	0.336667	0.0547333	0.0751333	0.464033	0.275333	0.121433	0.1088	0.0208
FBgn0002921	Atpalpha	21.6389	62.7504	125.946	78.3841	99.5905	72.3114	101.696	93.3636	270.637	85.8278	62.3448	70.8323
FBgn0002922	nau	0.141933	0.175867	12.2535	1.90567	0.2018	0.0123667	0.0079	0.0375333	0	0.839667	1.1223	0.0122667
FBgn0002924	ncd	10.3021	56.667	14.0249	48.123	11.1339	53.3348	62.5294	42.2685	20.3831	43.3427	37.4578	53.4981
FBgn0002926	ndl	0.2018	0.1185	0.370633	0.0216	0.213433	1.68637	0.0397	0.0353333	0.432567	0.0410333	0.102567	0.007
FBgn0002930	nec	0.465367	0.128233	0.102267	0.285767	0.0245333	0.0103	0.7677	0.191867	4.0448	6.5047	1.3726	40.6638
FBgn0002931	net	0.4909	0.543667	2.10723	2.9165	0.3241	0.964167	1.4407	0.611233	1.66787	0.839333	1.7293	0.355633
FBgn0002932	neur	1.36307	37.7012	14.7918	13.0176	1.08737	5.0581	6.70547	8.11697	8.04887	9.51157	11.173	16.9205
FBgn0002933	ng1	0	0	0	0	0	0	0	0	0	0	0	0
FBgn0002936	ninaA	0	0	0	0	0	0	0	0	0	0	0	0
FBgn0002937	ninaB	0.191367	0.0582	0.147233	0.205	0.0445667	0.0621333	0.0311667	0.253167	0.143167	0.0198333	0.0510667	0.0425
FBgn0002938	ninaC	0.0506333	0.0369667	0.441667	0.0574	0.0325333	0.0317333	5.76693	0.3357	0.456167	0.363067	0.0543667	0.0201667
FBgn0002939	ninaD	0.0049	0.274533	0.0329667	0.00743333	0.0227	0.0053	0.0099	0.1353	0.0042	0.00666667	0.00413333	0.0051
FBgn0002940	ninaE	0.0700333	0.1102	0.4062	1.04697	0.0391667	0.0412667	0.0463	0.2215	0.123533	0.2343	0.314567	0.1001
FBgn0002941	slou	0.355967	0.0107	0.0684333	0.0122	0.0531667	0.00316667	0.0437	0.432933	0.0158667	0.0324667	0.141367	0.0107667
FBgn0002945	nkd	6.8311	13.5821	10.5814	18.17	2.0366	9.99943	17.1579	10.7216	7.10573	11.5429	31.2792	0.337267
FBgn0002948	nod	3.6104	7.66853	4.26037	6.63123	3.9469	10.8089	7.63717	9.26477	5.34713	9.42407	4.16573	10.4061
FBgn0002962	nanos	3.1932	1.27737	1.24437	0.0678	3.89723	0.349033	0.0761	0.0551667	0.252733	0.0992667	1.06607	0
FBgn0002973	numb	4.16487	11.9639	18.2588	6.2142	0.741433	8.67893	7.34743	7.90647	14.6703	17.6319	10.8337	1.36093
FBgn0002985	odd	0.356233	0.0731667	0.6122	0.0287667	0.177567	0.0946	0.0332667	0.0836667	0.0807	0.0526333	0.0764333	0.014
FBgn0002989	okr	12.5808	5.26547	4.57227	4.14617	11.298	6.72707	6.59477	5.31337	5.3147	5.4382	4.87617	6.30973
FBgn0003002	opa	0.131933	0.0537	0.128467	0.0388667	0.0147	0.0545	0	0.0108667	0.0192667	0.0385667	0.0238	0.0032
FBgn0003008	or	18.0836	22.6524	11.9067	26.3227	24.4658	23.3863	24.9024	24.2394	27.4228	28.442	14.4125	31.4182
FBgn0003009	ord	0.0330667	0.0447	0.0833667	0.00296667	0.0165333	0.00396667	0	0.0419667	0.0587	0	0.0340667	0.00383333
FBgn0003011	ort	0.463367	0.0811333	0.2857	0.0165	0.00853333	0.0315667	0.1278	0.386767	0.0434333	0.0178	0.009	0
FBgn0003015	osk	0	0.00586667	0.0330667	0.0280333	0.0257	0	0.0461	0.0392	0.0197667	0.0192667	0.00516667	0.0133
FBgn0003016	osp	1.7107	6.03613	2.8568	8.59287	4.39633	3.7803	1.88877	1.7617	2.10653	1.57947	2.1347	2.4937
FBgn0003023	otu	0.709367	0.1705	0.472533	0.0506	0.278133	0.0771333	0.3265	0.189267	0.299267	0.4183	0.2349	0.0086
FBgn0003028	ovo	20.6597	4.62173	19.0354	0.152867	17.6504	9.50237	0.193333	0.0746333	0.171267	0.656267	2.6322	0.0300333
FBgn0003034	SP	0.135333	0.0376667	0	0	0	0	0	0.183967	0	0.0518333	0	0
FBgn0003041	pbl	20.2471	31.6924	10.2716	28.0407	5.05257	22.3621	13.9289	12.6714	5.5441	17.9271	19.36	14.7355
FBgn0003042	Pc	4.1988	9.75137	10.4556	9.79437	3.8769	10.3811	9.74267	10.3376	8.42027	8.5739	10.3227	9.67893
FBgn0003044	Pcl	32.2095	19.89	20.1597	15.3879	25.1554	16.028	25.9566	19.8156	12.4961	13.2626	31.0996	18.0515
FBgn0003046	Pcp	157.977	0.698333	1.87813	0.386667	16.4979	183.237	2.76883	5.11717	24.7117	4.2701	7.4152	0.293767
FBgn0003048	pcx	17.057	6.59723	8.25263	6.61767	19.1498	7.2331	6.98637	6.42973	9.1572	7.6385	6.52857	4.82187
FBgn0003053	peb	0.3792	1.10393	1.60847	0.278867	0.126	0.174267	0.0760667	0.19	0.505833	0.232733	0.578367	0.0666
FBgn0003057	CG10598	0.0120333	0	0.0165667	0	0.0126	0	0	0	0	0	0.00836667	0
FBgn0003060	CG9757	0.0717	0.0317	0.0394667	0	0	0	0.109967	0.0279	0.0333	0	0	0
FBgn0003062	Fib	62.0782	125.39	99.5202	86.7454	56.7473	99.1834	200.95	123.903	100.665	45.7027	187.665	100.999
FBgn0003065	CG2150	0.559467	0.103933	0.661	0.0197667	0.126767	0.0328667	0.0517333	0.551	0.0890667	0.221667	0.0872667	0.0784333
FBgn0003067	Pepck1	0	0	0	0	0	0	0	0	0	0	0	0
FBgn0003068	per	41.6172	0.255267	1.7317	0.0367333	78.9341	0.325567	0.371933	1.06473	2.46883	0.158633	2.3193	0.519433
FBgn0003071	Pfk	127.147	10.7471	124.841	11.3086	394.786	19.7089	34.3587	24.5048	448.734	46.478	38.9498	10.382
FBgn0003074	Pgi	364.891	36.933	145.81	38.9212	2413.06	70.636	62.9753	52.425	244.993	95.8655	87.9488	61.2103
FBgn0003076	Pgm1	170.995	18.4433	51.4701	8.41523	555.969	17.3432	10.0539	11.0371	70.4183	18.0319	22.8626	48.3807
FBgn0003079	Raf	5.3	10.0139	11.9756	13.3054	6.17887	7.98013	7.3869	8.46977	7.4435	10.5338	12.2148	7.7791
FBgn0003082	phr	16.6605	9.83777	9.68003	18.1227	57.4233	29.4862	21.2328	21.8369	24.2435	26.5428	36.1942	40.2285
FBgn0003086	Pig1	0	0.0061	0.0671333	0	0.0267333	0	0	0	0	0	0.0140667	0
FBgn0003087	pim	16.9548	31.7974	19.8384	26.1653	20.8847	38.0628	18.3871	20.3766	11.5683	22.994	13.4146	24.1466
FBgn0003089	pip	0.8891	0.0288667	0.105033	0.0196333	0.0426	0.0372333	0.0411667	0.108333	4.55407	0.143533	0.0791333	0.0338333
FBgn0003090	pk	0.1363	0.456967	0.556367	0.0245667	0.0182333	0.809333	0.106967	0.641667	0.4572	4.5209	0.666033	0.277833
FBgn0003091	Pkc53E	0.0246333	0.0906333	0.0359	0.086	0.0193333	0.0107	0.0176667	0.161	0.0462667	0.262433	0.0374	0.0205333
FBgn0003093	Pkc98E	10.3114	14.275	13.7138	16.5059	9.41667	13.0111	14.8301	14.2731	22.1337	14.9938	16.1275	15.4162
FBgn0003114	plu	0.491833	0.203	0.6043	0.0781	0.217567	0.1098	0.0177667	0.550667	0.160833	0.3446	0.189867	0.0579333
FBgn0003116	pn	4.48927	9.70017	8.48407	8.15077	11.023	6.9432	7.06423	6.78713	9.25347	11.303	8.032	5.37747
FBgn0003117	pnr	0.0318667	0.00696667	0.0499	0	0.0086	0.00236667	0.005	0.0331333	0.0166667	0.0278667	0.0067	0.0195333
FBgn0003118	pnt	11.0013	61.4613	37.8082	73.5314	3.41637	33.577	105.617	66.0658	75.796	46.3364	48.7918	89.0715
FBgn0003124	polo	100.887	110.634	71.7322	122.082	75.1881	113.275	122.784	79.8231	58.4612	93.6093	95.6432	119.599
FBgn0003129	Poxm	0.261467	0.0582	0.336767	0.651067	0.0084	0.00806667	0.1338	0.023	0.0834	41.572	53.1983	0.0185333
FBgn0003130	Poxn	0.0145	0	1.01193	0.0099	0.0570333	0.0118667	0.0570667	0.0419333	0.0350333	0.0353667	0.0773667	0.0114667
FBgn0003132	Pp1-13C	0.7511	0.0453333	0.0291333	0.0063	1.6603	0.0611667	0.0405667	0.0544333	0.252767	0.0964667	0.110267	0.00463333
FBgn0003134	Pp1alpha-96A	18.9022	33.4678	24.9571	26.6609	18.8229	30.41	37.0803	31.6728	34.586	36.6923	43.9714	31.3248
FBgn0003137	Ppn	16.6873	16.4866	15.8732	12.17	20.3184	5.55617	10.825	44.9032	6.912	2.47617	5.36873	656.972
FBgn0003139	PpV	53.0227	37.9511	39.2899	37.1376	65.6668	37.0918	46.1218	41.6265	48.3197	52.0793	59.6071	34.724
FBgn0003140	PpY-55A	0	0.00713333	0	0	0.0092	0	0	0.0299667	0	0	0.0330667	0
FBgn0003141	pr	13.6077	39.3263	18.3054	45.6485	17.7743	42.7992	33.5695	32.4479	24.418	32.7208	22.2846	45.9775
FBgn0003145	prd	0.1108	0.00823333	0.0869333	0.0033	0.0342	0.00383333	0.00326667	0.0249	0.00526667	0	0.054	0.00326667
FBgn0003149	Prm	4.73213	1.19703	1.28977	0.0828333	0.9374	0.0465	0.0633333	0.171667	0.322533	0.108533	1.52697	0.0273333
FBgn0003159	CG2841	0.210033	0.208033	2.6029	0.4828	0.0448	0.0286333	1.10843	1.14333	2.40217	4.01053	2.7531	0.2179
FBgn0003162	Pu	1.74867	1.44923	10.3042	0.1191	0.258433	0.0846667	23.8626	29.9028	56.6649	1.7901	1.67903	53.1368
FBgn0003165	pum	12.0238	28.0627	13.0473	13.9997	5.05433	10.3586	15.4684	16.1045	12.8846	10.198	11.1868	24.8093
FBgn0003169	put	11.4083	39.6407	27.7918	34.1587	9.40377	38.2073	38.8156	26.9442	23.0391	26.0764	29.2731	22.4618
FBgn0003174	pwn	0.371667	0.446733	1.225	0.0196667	0.0890667	0.1933	0.0490667	0.299767	0.1285	1.4242	0.355267	0.0545
FBgn0003175	px	2.71933	3.28563	5.399	3.29527	2.36273	3.63553	3.50053	3.12053	3.3223	3.0212	6.27657	9.07827
FBgn0003187	qua	1.66513	0.257867	1.9164	0.122667	4.2462	0.0443667	0.370567	3.09223	1.2052	2.48593	6.2102	0.0502
FBgn0003189	r	9.3859	11.8347	8.05583	18.8618	11.4562	24.64	39.2303	22.616	21.193	16.5891	15.2411	23.6839
FBgn0003204	ras	12.2582	17.6744	9.55497	27.9698	4.07373	14.6765	23.6182	21.3255	16.6299	14.6404	16.3305	35.8196
FBgn0003205	Ras85D	275.703	1329.04	986.183	460.019	3477.16	1278.99	691.867	648.694	1141.26	2317.14	350.673	140.999
FBgn0003206	Ras64B	38.3098	74.8422	46.1656	50.4439	40.6514	47.0571	73.9116	57.6801	70.8219	66.3962	94.9847	52.5883
FBgn0003209	raw	103.665	6.71177	14.996	16.5035	0.710467	11.0271	13.5614	12.7436	13.6622	12.9833	28.2395	6.64337
FBgn0003210	rb	19.728	11.0365	10.1624	14.1619	35.5734	16.5743	13.1447	12.5754	13.1352	13.1163	11.1014	15.076
FBgn0003218	rdgB	1.46737	4.5338	1.59093	1.32227	0.479567	7.8099	2.51773	2.38353	2.8289	2.58103	1.92603	45.7479
FBgn0003227	rec	0.7805	2.95303	1.50177	2.81957	1.1629	2.9148	3.69897	3.23617	3.73767	3.1302	2.12617	2.03093
FBgn0003231	ref(2)P	1172.48	96.3992	210.481	126.27	1481.87	76.6707	94.3683	125.592	214.036	115.271	106.965	143.483
FBgn0003248	Rh2	0.393767	0.955133	0.842633	0.618733	1.10707	0.0448	0.045	0.359967	0.1443	0.149467	2.74433	0.222267
FBgn0003249	Rh3	0	0	0.0053	0.0811	0	0	0	0.0637	0	0	0.0299	0
FBgn0003250	Rh4	1.7677	0.371567	1.38507	0.0784	0.858133	0.151267	0.111433	0.208767	0.233867	0.2997	0.5491	0.4486
FBgn0003254	rib	0.0630667	0.0657667	0.0580667	0.0196	0.0700333	0.0145333	0.0554667	0.158267	0.0516	0.0427	0.0848667	0.0505667
FBgn0003255	rk	0.274867	0.0568	2.855	0.0168333	0.0304	0.0618667	0.233967	0.2212	0.3635	0.0771333	0.4497	0.420133
FBgn0003256	rl	4.47583	8.29937	6.60247	13.9917	5.55373	11.0055	9.2787	6.6871	9.05447	8.41363	4.82053	9.287
FBgn0003257	r-l	4.76677	21.2599	9.05027	16.7942	11.3297	25.8579	35.7465	20.8379	21.6668	13.4066	23.0973	15.275
FBgn0003261	Rm62	397.796	180.961	445.142	179.498	435.404	222.544	250.545	212.949	262.807	263.716	311.492	242.396
FBgn0003267	ro	0.883233	0.100433	0.382433	0.139633	0.300733	0.175733	0.071	0.125967	0.202567	0.228933	0.104233	0.0983
FBgn0003268	rod	20.6738	11.3305	7.64417	20.6061	33.743	25.5804	20.1622	14.778	13.706	17.745	8.2512	19.677
FBgn0003270	amos	0.155733	0.241767	1.1522	0.0415	0.1033	0.0882333	0.0571333	0.2346	0.0371333	0.0632667	0.130533	1.10393
FBgn0003274	RpLP2	5613.74	2221.95	2970.86	1870.53	5504.1	2220.54	3431.77	2747.92	3020.3	2278.23	4563.18	3904.11
FBgn0003275	Polr2F	29.9734	121.173	64.8518	95.6998	30.2633	105.232	125.743	94.8892	63.1767	67.6275	118.755	126.939
FBgn0003277	Polr2A	39.1448	22.0393	37.5007	29.9775	54.2262	34.964	36.7556	29.5933	29.9477	28.4762	44.1304	34.738
FBgn0003278	Polr1B	4.98717	12.6168	7.53073	22.4823	4.0725	17.8219	16.3878	11.0161	9.77923	8.5558	8.592	14.9839
FBgn0003279	RpL4	4359.27	1056.88	1682.89	533.034	3003.7	1461.22	2198.36	1441.33	1710.34	933.841	2205.66	1608.91
FBgn0003285	rst	1.6206	6.44733	4.28557	14.8371	0.0938667	8.16503	20.4666	16.7816	14.8288	0.419367	3.77593	0.0255667
FBgn0003292	rt	10.2632	8.11267	6.43443	0.106867	1.87747	16.4022	26.1393	20.0976	9.71217	10.1379	1.2738	0.0526
FBgn0003295	ru	0.1465	0.857533	1.11963	0.5542	1.3047	0.1895	0.9907	0.703667	0.344167	1.2757	0.372133	0.127033
FBgn0003300	run	0.0186333	0.0234667	0.114133	0.0293333	0	0.00266667	0	0	0.0185333	0.00366667	0.122867	0.0179
FBgn0003301	rut	5.53697	5.8601	4.06907	34.0074	1.63883	5.99973	0.775367	0.601833	0.9343	1.3449	3.5514	0.0746
FBgn0003302	rux	3.7477	5.99523	4.8187	6.7919	3.66707	5.97797	5.65263	8.01987	5.1568	5.0036	7.0722	8.97587
FBgn0003308	ry	0.451833	0.184333	0.5705	0.164233	0.4416	0.109367	0.409067	0.884733	0.934333	0.209767	0.6137	0.376567
FBgn0003310	S	63.8395	13.799	42.1146	26.5392	14.4267	11.429	20.5299	14.6191	24.3478	15.9377	18.586	5.80687
FBgn0003312	sad	0.7226	0.353733	1.01417	0.1048	0.220967	0.104667	0.1815	0.524333	0.726133	5.26087	0.760033	2.47223
FBgn0003313	sala	0	0	0	0	0	0	0	0	0	0	0	0
FBgn0003317	sax	26.7137	27.5178	25.7872	35.7373	30.4514	42.9445	25.0372	21.108	22.9302	25.4975	24.4454	36.6078
FBgn0003319	Sb	0.118267	0.0513667	0.106867	0.0232667	0.0283667	0.0287	0.0265667	0.1368	0.0554333	0.0689667	0.0739667	0.0292333
FBgn0003321	sbr	55.6432	27.4717	43.7891	37.3063	43.5199	33.7874	31.6362	31.9854	36.3045	25.9521	40.4095	31.9134
FBgn0003326	sca	1.4312	1.1694	1.53553	0.1078	0.6413	0.0351	0.1132	0.1482	0.447133	0.0974667	1.0966	0.0384333
FBgn0003330	Sce	27.2944	22.5225	19.4072	16.5355	27.2033	16.1803	25.4211	15.2167	21.0934	14.0408	24.6357	18.618
FBgn0003334	Scm	16.6294	14.0884	19.04	12.5062	21.9524	26.3357	22.1534	17.4736	20.5277	12.6503	20.1952	17.0865
FBgn0003339	Scr	0.0397333	0.00393333	0.0069	0	0.0460333	0.00183333	0	0.00756667	0.0260333	0.0649333	0.00423333	0.00206667
FBgn0003345	sd	9.2276	18.7875	21.1862	30.2109	7.20383	26.8172	34.8559	23.2576	19.386	29.6183	36.6617	26.6798
FBgn0003346	RanGAP	54.6921	70.692	43.9166	60.2871	71.0939	66.5518	68.9343	54.4641	49.1084	45.3836	52.2613	69.6072
FBgn0003353	sei	10.0916	7.82097	8.82863	9.44793	10.7841	10.578	5.68337	7.89087	4.86877	7.82463	3.6785	12.3628
FBgn0003356	Jon99Cii	0.0553333	0.00486667	0.117	0.0134333	0	0	0.121267	0.0181667	0.167167	0.022	0.0083	0.00506667
FBgn0003357	Jon99Ciii	0	0.0132	0.220233	0.0164667	0.0787	0	0.0707667	0.0191333	0.3517	0.0149	0.0175333	0
FBgn0003358	Jon99Ci	0.2106	0.0254667	1.6796	0.0201333	0.930933	0.0386333	0.0937667	0.382733	0.400333	0.0653667	0.2886	0.3246
FBgn0003360	sesB	248.193	478.952	495.227	478.795	374.819	608.908	770.884	502.907	517.204	455.431	564.355	442.976
FBgn0003366	sev	2.9079	0.8554	2.257	0.0138	1.53203	0.332767	9.97137	13.3916	41.2837	4.46643	0.671633	0.0657333
FBgn0003371	sgg	17.5976	9.87757	24.1038	14.5174	10.8382	18.0984	22.8908	10.5795	22.8102	15.1336	19.2184	12.7292
FBgn0003372	Sgs1	0.4068	0.0394333	0.6767	0.1294	0.2803	0.0536667	0.0800667	0.1675	0.258233	1.49273	0.0959333	0.0518
FBgn0003373	Sgs3	0.0896333	0.0349	0.0256	0.0219667	0.0171333	0.0115333	0.0319	0.0378333	0.0382	0.0219667	0.109167	0.0917
FBgn0003374	Sgs4	0.0368	0	0.0142667	0	0.0193667	0	0	0.0107333	0	0	0	0
FBgn0003375	Sgs5	0	0	0	0	0	0	0	0	0	0	0	0
FBgn0003377	Sgs7	0.212633	0.3425	0.4891	0	0.182133	0.0584667	0	0.433533	0.228633	0.0778333	0.315467	0.128867
FBgn0003378	Sgs8	0.254867	0.3672	0.889633	0.1431	0.102733	0.0117333	0.197033	1.06593	0.0590333	0.413433	1.3804	0.0915333
FBgn0003380	Sh	0.0820333	0.0333	0.0718333	0.00296667	0.199167	0.0941333	0.402367	0.0272333	0.0615	0.0511667	0.0466333	0.0213667
FBgn0003382	sha	0.806433	0.0185667	0.0681667	0.0543667	0.4138	1.72	0.197233	0.442633	0.343167	0.135533	0.0629667	0.0217
FBgn0003386	Shaw	0.0775	0.178733	0.885733	0.0365	0.0449333	0.0375667	0.2326	0.485333	0.697	0.0871	0.0652333	0.0863
FBgn0003388	shd	0.144967	0.172133	3.1781	0.0287667	0.1244	0.0308	0.2864	1.0617	0.336233	0.207433	0.342967	0.0998333
FBgn0003390	shf	2.46373	2.31843	5.06903	0.893633	1.0282	1.05367	1.23737	2.96167	2.6548	5.05213	10.246	9.0765
FBgn0003391	shg	22.3495	8.5625	21.1062	41.8508	2.1869	15.6005	32.3653	19.9036	24.0466	57.6594	38.4455	0.5862
FBgn0003392	shi	18.3913	19.6466	15.1533	23.9101	24.5612	26.8361	28.0343	18.4984	23.5454	24.9354	15.8827	23.2361
FBgn0003396	shn	2.76783	6.0981	10.2924	10.8353	2.1251	9.446	14.9784	13.1713	16.2387	27.7442	9.92307	8.77323
FBgn0003401	shu	19.6236	26.9741	21.0562	16.0376	25.7611	32.7127	27.3803	17.9223	22.8286	34.5839	61.0109	36.4849
FBgn0003410	sina	14.6657	13.4526	16.9333	18.3704	15.4835	18.9923	20.5077	21.1046	19.6364	29.531	21.402	63.9864
FBgn0003411	sisA	0.159767	0.184967	0.238933	0	0.0480667	0	0	0.113267	0.0839333	0.1314	0.0439	0.0895667
FBgn0003415	skd	10.1481	10.1617	11.7812	10.9032	7.0639	13.5207	11.0704	11.7189	13.9117	9.92777	9.6149	9.1933
FBgn0003416	sl	11.7859	3.8078	5.2718	6.0786	90.2289	9.5345	8.81387	8.90957	9.79997	10.1481	8.75043	6.56607
FBgn0003423	slgA	5.986	14.8823	14.4517	17.3584	4.0148	20.2785	27.6636	19.559	17.1381	20.7753	15.2441	2.52687
FBgn0003429	slo	0.1975	0.0341	0.0422333	0.0052	0.135633	0.0756	0.0213333	0.0724333	0.0286667	0.755833	0.0910333	0.0327667
FBgn0003430	slp1	0.330033	0.570833	2.1291	0.155967	0.152367	0.1274	5.47513	18.7206	22.4584	0.1401	0.3481	0.0296333
FBgn0003435	sm	0.577333	1.45393	0.5377	0.0645333	1.99337	1.40277	4.0213	5.7854	8.52243	1.29523	0.115433	0.6156
FBgn0003444	smo	4.77873	8.88073	8.0571	24.7096	6.08437	17.9375	11.1307	8.63117	8.34137	8.21623	6.7435	8.80443
FBgn0003447	sn	36.5316	22.246	30.2389	9.49807	11.7293	23.379	3.3586	5.4193	10.1807	34.3853	16.7372	0.1648
FBgn0003448	sna	0.248133	0.0682333	0.373633	0.0073	0.0483667	0.0062	0.0309667	0.126233	0.0625	0	0.139667	0.0161333
FBgn0003449	snf	48.0987	97.4015	43.9384	79.6738	72.1012	88.0115	82.6297	73.659	53.6323	67.1571	79.2983	76.8171
FBgn0003450	snk	0.0218667	0.0231	0.0704	0.0165667	0	0.0088	0.0169	0.1449	0.0698667	0.0725667	0.0335	0.0200667
FBgn0003459	stwl	5.42523	9.501	9.1382	9.60563	8.82977	16.2809	14.9555	11.6401	12.7109	12.8177	10.7922	11.0376
FBgn0003460	so	0.121867	0.703	0.2184	3.03553	25.7146	21.3891	0.0984667	0.2536	0.498233	3.3406	6.2659	0.0442667
FBgn0003462	Sod1	148.56	177.34	182.087	109.542	222.002	129.703	275.594	177.304	247.292	200.526	230.062	217.097
FBgn0003463	sog	9.80233	1.13777	3.40957	0.628933	2.79547	22.7829	2.78443	0.7535	1.59963	3.54313	0.647133	0.8997
FBgn0003464	sol	38.683	11.4604	20.5316	14.5676	41.6875	17.9314	19.1164	17.7236	17.1002	16.8031	21.5072	22.4096
FBgn0003475	spir	36.676	6.3573	16.7109	11.1307	31.7777	15.3252	79.0863	53.2765	64.8395	17.4392	41.1254	20.4089
FBgn0003479	spn-A	28.3416	26.1951	36.1101	14.0313	22.9388	19.7283	22.5429	20.6233	32.527	24.0023	21.5936	15.9965
FBgn0003480	spn-B	1.7861	2.28427	2.65023	1.98247	1.4809	3.39237	1.62443	2.56953	0.9937	3.10987	1.9674	3.10723
FBgn0003482	spn-D	3.07727	3.80023	2.27673	3.77473	2.52483	3.73133	3.52447	3.20553	3.55523	5.4783	1.51947	4.73073
FBgn0003483	spn-E	16.5139	13.7329	33.0758	12.3234	39.0772	14.0295	12.8624	14.8762	23.1932	15.395	22.8798	9.34187
FBgn0003486	spo	0.0761667	0.0794333	0.308367	1.9632	0.0714	0.0341333	0.0457333	0.1005	0.0830667	0.133	0.0798333	0.269167
FBgn0003495	spz	24.8432	4.5225	18.7471	84.062	2.6483	1.9358	18.6913	15.5495	61.8088	38.7804	33.2436	45.3567
FBgn0003499	sr	0.703633	0.0709333	0.317333	0.120067	0.254667	27.9158	32.7165	33.0384	41.2752	0.8132	0.2074	0.00513333
FBgn0003502	Btk	45.429	26.5489	16.9326	13.5829	17.1688	19.8082	13.2812	13.335	12.7871	7.0555	14.9159	15.3889
FBgn0003507	srp	0.0576	0.0361	0.139933	3.37793	0.0568	0.0472667	0.293733	0.0651333	0.0639667	0.181167	0.3044	78.8926
FBgn0003510	Sry-alpha	0	0	0	0	0	0	0	0	0	0	0	0
FBgn0003511	Sry-beta	0	0	0	0	0	0	0	0	0	0	0	0
FBgn0003512	Sry-delta	28.1438	19.8079	21.6841	14.9741	35.2228	19.6487	21.8408	15.5283	12.9698	14.1374	20.8286	26.4722
FBgn0003513	ss	0.1252	0.0825	4.00617	0.0388333	0.0744667	0.0297333	0.0561	0.209367	0.1465	0.0646667	0.0885667	0.0627
FBgn0003514	sqh	447.519	283.802	352.944	272.005	319.677	203.857	262.749	221.907	257.76	382.263	338.046	280.286
FBgn0003515	st	0.286567	0.121533	0.334933	0.0943333	0.4056	0.1822	1.22423	0.386	0.174	0.260133	0.529733	0.138733
FBgn0003517	sta	1536.15	903.382	1046.72	417.506	1988.43	1147.78	1321.6	1141.49	763.01	916.213	1353.96	1698.49
FBgn0003520	stau	257.013	23.9547	72.935	14.6514	115.802	19.1779	21.7759	25.2422	53.2508	29.3461	38.3202	14.0253
FBgn0003525	stg	7.1589	119.169	39.1205	483.865	3.01963	84.4243	577.762	68.3888	78.9103	52.599	141.364	39.7844
FBgn0003527	stil	3.14683	13.2712	3.04457	1.4114	0.354867	0.5707	0.714133	1.51637	1.5728	0.744233	1.9094	1.99987
FBgn0003545	sub	5.44663	14.6748	4.85957	14.464	7.38157	23.8729	13.5939	10.9885	5.89327	14.2445	15.7281	25.2718
FBgn0003557	Su(dx)	26.9504	13.8349	19.2091	24.3285	18.2719	17.2257	17.8396	14.996	22.2085	13.0111	12.8634	33.5384
FBgn0003559	su(f)	44.295	23.1305	20.2391	22.586	73.8304	39.562	38.6746	27.2687	35.4419	29.942	21.8544	38.273
FBgn0003567	su(Hw)	4.8334	17.0166	15.6042	25.3023	10.7989	29.4068	21.9354	14.7096	11.306	26.7793	13.8038	19.8579
FBgn0003575	su(sable)	5.3412	11.0311	18.6305	13.2347	12.4673	15.9339	12.8526	14.2415	11.5294	10.2291	11.3208	10.6562
FBgn0003598	Su(var)3-7	6.8705	11.3436	7.75093	10.4674	6.19157	16.6764	11.9076	11.8709	8.5661	10.5047	8.20913	10.7461
FBgn0003607	Su(var)205	73.5777	290.633	136.518	249.123	125.732	243.849	246.69	233.375	144.441	216.704	233.397	262.061
FBgn0003612	Su(var)2-10	25.0251	23.1293	20.01	32.3065	14.3407	44.3841	33.7826	26.0587	20.4934	18.9687	23.1817	34.9599
FBgn0003638	su(w[a])	43.6022	23.6281	19.6966	27.2988	41.5091	46.7657	30.0558	33.3588	35.3943	33.8329	21.97	27.3812
FBgn0003651	svp	0.0928333	0.0075	0.0338333	0.0026	0.0168	0.00153333	0.0248	0.1902	0.021	0.0145	0.0252667	0
FBgn0003654	sw	6.80103	4.57103	5.5005	7.09437	8.18967	6.72283	8.5585	4.83083	8.87297	6.1743	5.50233	5.8036
FBgn0003655	swa	1.10963	1.24087	1.14427	0.400333	1.21323	5.40447	0.0510333	0.358433	0.141133	1.38003	1.51003	0.402267
FBgn0003656	sws	14.6136	9.3109	12.3995	11.5602	13.4686	9.24387	7.53843	8.72477	10.3061	11.2609	6.99143	11.7234
FBgn0003660	Syb	154.768	248.085	308.194	302.187	241.263	238.859	311.591	255.416	332.294	286.722	211.058	320.41
FBgn0003676	CCT1	184.532	208.746	155.275	204.786	455.373	223.754	254.169	171.6	153.474	186.453	194.671	190.07
FBgn0003683	term	0	0.1619	0.0543667	0.00603333	0	0.00573333	0.0314	0.0074	0	0	0	0
FBgn0003687	Tbp	8.67893	18.2201	14.9557	19.6541	14.4289	16.1485	17.8283	16.2973	12.8327	13.7523	14.2976	21.5798
FBgn0003701	thr	6.1023	9.78083	6.06903	9.66053	5.8252	19.0252	8.1087	7.98223	6.30813	7.44467	10.1125	10.5866
FBgn0003710	tipE	0.118467	3.94157	4.27283	0.176733	0.225	0.1185	0.116867	0.175233	0.487267	1.78283	1.57853	0.0352
FBgn0003714	tko	6.01927	13.2731	8.0613	12.5312	9.38677	11.6714	9.0098	7.23483	7.5236	11.4822	13.949	9.5161
FBgn0003716	tkv	4.0579	42.1269	65.641	22.9352	16.6169	91.2353	76.5712	41.3179	46.1708	16.3976	12.4616	7.63123
FBgn0003719	tld	0.633867	0.335267	0.3839	0.152867	0.546767	0.0112333	2.48613	8.19757	5.05653	0.120533	70.8585	0.291567
FBgn0003720	tll	0.0375	0.0098	0.0523333	0.0181333	0.00966667	0	0.0196667	0	0.0112333	0	0.0174333	0
FBgn0003721	Tm1	23.2104	63.251	55.5622	52.1876	36.8954	55.4157	67.6327	48.451	42.9122	63.7018	32.5234	26.7299
FBgn0003731	Egfr	2.1555	7.88647	6.5028	0.0538333	0.0890667	0.556067	0.7263	0.974433	0.132333	0.276267	0.5586	0.0123333
FBgn0003733	tor	0.7026	0.0839	0.537	5.75187	0.669333	0.140233	2.19343	0.4159	1.14187	0.481633	1.15917	0.2789
FBgn0003741	tra	40.0092	16.6807	16.5634	20.4933	26.4063	11.7226	6.09487	13.2165	10.9593	11.511	15.1589	47.9137
FBgn0003742	tra2	30.7051	29.7799	22.8531	52.4705	23.5708	39.1355	39.4595	36.69	29.71	24.8649	20.8613	33.5464
FBgn0003744	trc	23.6988	21.4636	22.2175	20.1393	24.3948	20.0296	31.1617	20.8487	30.5521	23.8694	27.8743	31.8038
FBgn0003747	Gr5a	0.0841333	0.1665	0.242667	0.113167	0.327	0.0444667	0.0534333	0.0969333	0.1439	0.0456	0.125467	0.102733
FBgn0003748	Treh	10.2929	16.7524	26.674	3.4145	32.1999	5.1917	30.7458	19.3586	54.2925	20.0139	18.2065	55.3987
FBgn0003751	trk	8.78677	3.26727	2.48903	2.77177	2.70127	0.717833	0.879667	2.5109	1.5811	0.958133	2.93427	1.2649
FBgn0003861	trp	0.0156	0.0122667	0.2579	1.1543	0.0143667	0.00203333	0.773733	0.016	0.9634	0.0491	0.0469	0.0111667
FBgn0003862	trx	15.1651	8.3641	9.91267	11.5343	9.95803	12.6656	10.5242	10.7507	12.457	11.2768	15.8731	6.52177
FBgn0003863	alphaTry	0.0765333	0	0.0158	0	0.0907333	0.0148667	0	0.0577	0	0	0.0504667	0.00546667
FBgn0003865	tsg	0.0708	0	0.0684667	0.0130333	0.088	0	0	0.0122333	0	0	0.0385667	0.0331333
FBgn0003866	tsh	6.34927	14.6845	24.262	40.2564	13.1944	40.9834	6.49693	4.9764	1.02093	38.1318	27.3872	49.0117
FBgn0003867	tsl	0.889933	3.21693	7.27427	0.0497	7.20443	12.6916	74.8132	56.2105	39.845	2.6121	10.6145	0.0453
FBgn0003870	ttk	36.6658	18.5565	15.4853	20.0361	11.5189	18.4463	20.0606	20.8334	23.6786	20.4522	15.3632	18.0963
FBgn0003882	tub	23.663	47.0293	38.3988	32.581	39.2065	38.4389	52.6079	52.9368	46.1589	59.3337	41.7731	58.8024
FBgn0003884	alphaTub84B	3728.07	1953.57	2468.95	1743.53	7315.41	4011.34	3346.91	2540.41	2233.98	6171.63	2827.62	3754.58
FBgn0003885	alphaTub84D	21.2656	88.5637	48.5594	83.4688	38.4079	113.425	131.18	77.6575	74.9351	78.9926	75.2285	9.42797
FBgn0003886	alphaTub85E	3.81913	3.35377	6.58937	25.8836	1.07327	27.1037	0.376967	0.421267	0.831033	55.2115	19.7727	0.424733
FBgn0003889	betaTub85D	0.0302	0.0627667	0.115033	0.0567667	0.0682333	0.0851333	0.491467	0.463967	0.0434333	0.101133	0.1068	0.0398
FBgn0003890	betaTub97EF	23.4833	0.5255	1.17993	1.0153	0.0363667	0.0495	30.7658	9.75067	24.7254	22.7573	11.1724	31.4498
FBgn0003891	tud	289.795	37.1343	181.121	45.1887	192.274	94.8151	224.334	140.555	321.475	108.133	99.7794	28.739
FBgn0003892	ptc	10.2164	9.54063	15.624	5.6247	10.9525	9.06853	9.6783	8.2327	7.9925	8.30157	6.52713	0.372667
FBgn0003896	tup	0.4002	0.0218	0.773233	0.4174	0.0375333	0.0175	0.0212667	0.0395	0.0392333	0.0296	0.794967	0.0393
FBgn0003900	twi	0.223667	10.4113	15.9013	117.178	0.0598	0.00353333	0.0170333	0.123033	0.0336667	40.8657	75.2461	0.00366667
FBgn0003916	snRNA:U1:21D	1.47117	0.695967	1.19777	0.054	0.6075	0.0572	0	0.0661667	0.215633	0	0.5621	0.182767
FBgn0003920	snRNA:U2:14B	0.5551	0	0.112333	0.0602667	0.3104	0.0758333	0	0	0.0551667	0.0602333	0.9448	0.0716333
FBgn0003922	snRNA:U2:38ABa	1.59693	0.8007	0.8583	0.0301333	0.606733	0.3245	0.275233	0.409333	0.803567	2.21883	0.935267	0.1205
FBgn0003923	snRNA:U2:38ABb	0.301933	0.791167	0.731133	0	0.462133	0.273133	0.4754	0.6017	1.08473	3.9937	1.45407	0.242733
FBgn0003930	snRNA:U4:39B	14.5095	7.60473	16.4122	2.105	4.4894	4.90473	1.81123	2.5132	5.4385	5.73197	15.7498	2.31993
FBgn0003931	snRNA:U4:38AB	1.03847	0.720633	1.1157	0	0.3397	0.7249	1.1573	1.16183	2.26293	2.44813	2.103	0.0331333
FBgn0003933	snRNA:U5:14B	4.9494	0.210167	0.835367	0.5733	1.0917	0.116267	0.110167	0.0493333	0.0682333	0.3356	7.1851	0.6515
FBgn0003934	snRNA:U5:23D	38.3017	4.07017	11.2887	0.720933	4.69783	0.7013	1.85513	1.07963	4.38077	1.42053	14.166	0.565967
FBgn0003935	snRNA:U5:34A	30.8848	1.69413	9.33737	0.347833	41.1716	3.62103	1.90503	1.77423	2.3794	0.672467	9.87123	1.20943
FBgn0003936	snRNA:U5:35D	0.582367	0	0.618567	0	0	0	0.2791	0	0.1125	0.0917667	0.1759	0
FBgn0003938	snRNA:U5:63BC	80.1751	21.6199	32.4254	10.8866	34.762	6.93057	6.6486	6.93977	37.8995	23.1463	75.7257	7.7844
FBgn0003941	RpL40	5381.61	2460.09	2889.92	1489.25	5618.59	3000.96	3138.71	2948.14	2996.4	2023.37	3140.13	2826.11
FBgn0003942	RpS27A	5970.69	2984.91	4204.81	2359.15	7815.93	3918.44	3935.36	3665.89	3088.52	2436.2	3065.16	3247.8
FBgn0003943	Ubi-p63E	157.056	87.2858	118.654	73.6172	206.84	104.151	61.0915	61.7033	67.4709	106.97	50.1392	68.4329
FBgn0003944	Ubx	0.0165	0.00736667	0.0177333	0.00476667	0	0.00536667	0.00413333	0.0145667	0.0101333	0.0171	0.0067	0.00233333
FBgn0003950	unc	1.78087	1.501	1.64943	2.52873	2.1427	3.799	0.4377	1.91787	1.36713	2.01183	1.99813	5.60867
FBgn0003961	Uro	7.0719	0.819167	3.7049	0.100133	0.277133	0.126267	0.650233	6.3725	0.8313	0.1087	0.0919333	0.133733
FBgn0003963	ush	4.3119	11.4965	52.2583	2.84057	2.6918	8.1444	3.98587	3.16413	3.173	2.2306	5.0723	61.9193
FBgn0003964	usp	11.2174	11.785	13.7701	12.5277	14.8082	11.8616	16.0334	14.1116	15.7274	13.2669	13.7161	10.085
FBgn0003965	v	0.0315	0.0103333	0	0.0177333	0.3079	0.0163333	0.0769	0.151033	0.496267	0.1669	0.0488667	3.4776
FBgn0003969	vap	10.0066	21.6136	18.415	42.4069	22.9607	34.8813	23.2047	24.9955	23.1141	38.368	22.8811	36.7196
FBgn0003975	vg	0.509967	0.4413	5.73933	0.0207667	1.0313	0.383233	0.219233	1.63547	1.04673	0.643167	0.2899	0.0769333
FBgn0003977	vir	18.3693	7.55693	8.11267	8.46613	22.7288	11.8297	13.1069	8.58383	11.031	8.23503	8.3147	9.3889
FBgn0003978	vls	15.2285	28.7482	24.5196	21.1997	21.1574	26.2628	31.259	20.6665	22.2653	18.4451	30.7698	28.8754
FBgn0003979	Vm26Aa	0.0616667	0.402933	2.3031	0	0.124533	0.00576667	0.0325333	0.4167	0.1002	0.1698	0.0682	0.155767
FBgn0003980	Vm26Ab	0.111167	0.0313667	0.143833	0.0208667	0	0.0466	0.0659	0.151033	0.0236	0.0091	0.0348667	0.0535667
FBgn0003983	Vm34Ca	0.969667	0.515567	1.36897	0.473933	0.766967	0.263733	0.391967	0.606233	0.248467	0.576	1.87777	0.560533
FBgn0003984	vn	11.3889	4.84757	12.1812	4.05623	0.308933	1.64893	2.71543	16.3688	4.8862	4.18903	7.1713	0.7291
FBgn0003996	w	20.3862	42.6053	60.2794	217.82	5423.7	436.991	356.964	413.731	355.457	210.929	90.5121	19.967
FBgn0003997	hid	17.834	8.14033	4.58497	5.25957	6.93063	4.01583	2.5508	6.44407	4.97063	1.37987	1.5664	3.0067
FBgn0004003	wbl	0.130233	0.133333	0.246867	0.0905333	0.1838	0.0398	0.0608667	0.9771	0.0824333	0.0686667	0.3032	0.1952
FBgn0004034	y	0.703	1.5745	6.8464	0.843	0.174067	0.127567	2.0056	2.5842	2.132	0.4635	1.21027	0.876367
FBgn0004045	Yp1	0.0517333	0.0267333	0.1182	0.105233	0.1737	0.0375667	0.0505667	0.222167	0.0718667	0.0619	0.00443333	0.00293333
FBgn0004047	Yp3	1.16887	0.462967	0.582567	0.1413	1.88167	0.3913	0.604133	1.1926	0.363	0.185867	0.3189	0.462467
FBgn0004049	yrt	15.8147	16.2917	14.6955	16.4077	11.999	23.8969	10.7375	9.74403	7.4885	14.1365	13.2902	11.9901
FBgn0004050	z	6.27217	19.1018	19.16	16.2563	5.9266	18.3327	23.5511	22.0033	15.9858	16.4134	22.8014	10.8461
FBgn0004052	Z600	5.11233	5.8771	9.59403	5.98307	1.61787	1.12473	0.6336	3.1179	1.14897	1.1091	6.46913	4.9062
FBgn0004053	zen	0	0.00663333	0.245333	0	0.0295667	0.00816667	0.0139667	0.3415	0.0335667	0.0097	0.0153333	0.0069
FBgn0004054	zen2	0	0.0096	0.0482333	0	0	0	0	0.0108333	0	0	0.0147333	0
FBgn0004055	uzip	3.8759	16.7902	11.1793	61.8965	1.07593	13.0492	34.0593	34.6419	30.4699	20.7098	22.6666	3.2092
FBgn0004057	Zw	15.3298	12.3283	17.5843	7.83047	53.1031	6.43047	6.54637	5.28877	8.43007	20.9228	10.1556	9.41767
FBgn0004066	Prosalpha4	188.493	133.31	129.228	118.106	348.065	120.551	144.419	113.235	103.366	130.945	150.917	124.503
FBgn0004087	Dhfr	11.1699	38.4779	29.26	45.4114	17.3455	30.5171	35.3125	38.8735	32.1407	53.511	26.9528	45.2771
FBgn0004101	bs	4.7618	4.97203	6.3491	5.00953	3.6768	5.1487	3.34317	3.30787	2.7625	3.81373	3.81533	4.23087
FBgn0004102	oc	0.0431333	0.00356667	0.0481	0.00176667	0.00366667	0.000833333	0.00416667	0.00853333	0.00996667	0.0075	0.0404333	0
FBgn0004103	Pp1-87B	148.055	183.194	121.981	228.275	193.415	219.711	248.122	203.275	199.733	168.743	144.22	234.304
FBgn0004106	Cdk1	11.2334	75.4816	26.259	103.564	31.336	107.947	69.7674	57.6637	25.4278	60.9291	38.6925	88.445
FBgn0004107	Cdk2	1.15433	16.7347	3.2624	18.6662	1.19913	23.0388	14.1494	16.2818	4.32337	11.3546	12.7106	16.7205
FBgn0004108	Nrt	36.0291	33.8984	28.7515	46.0643	0.7801	6.1621	34.2943	41.0016	215.833	52.5829	23.8617	62.8353
FBgn0004110	tin	0.2562	0.0882333	0.232033	0.0633667	0.181033	0.0509	0.0784667	0.167433	0.0953667	0.0367	0.180533	0.0225667
FBgn0004117	Tm2	0.352867	0.0574667	0.435433	0.0542667	0.197033	0.0307333	0.360933	0.493233	0.4108	0.0840667	0.0835333	0.018
FBgn0004118	nAChRbeta2	6.15753	3.89537	5.78783	4.22443	0.474933	0.0677	0.0919667	0.203167	0.7902	0.9745	1.69947	5.23423
FBgn0004132	boca	22.7762	37.2665	44.0172	58.5618	67.8965	62.654	47.3934	54.4976	52.3488	60.1628	31.2363	98.4224
FBgn0004133	blow	199.629	157.309	140.141	110.144	136.114	95.5735	85.0792	84.3564	52.5663	74.6045	90.1596	20.9646
FBgn0004143	nullo	0	0	0.0198333	0	0.0127667	0	0	0.00603333	0	0.0151333	0.0174667	0
FBgn0004167	kst	23.274	37.5881	23.0111	56.6508	3.91113	58.3442	35.5626	21.4481	11.3242	30.6908	53.4742	51.1529
FBgn0004168	5-HT1A	0.0140667	0.0728333	0.1526	0.00243333	0.0154333	0.00626667	0.0232333	0.231767	0.0953333	2.11147	0	0.0171
FBgn0004169	up	0.0699667	1.49517	0.374167	0.0198667	0.00376667	0.0241333	0.0239333	0.105033	0.5681	0.110133	0.252467	0.0764333
FBgn0004170	sc	0.0665667	0.349233	0.0627667	0	0.0348333	0.0131667	0	0.116133	0.0301333	0	0.4789	0
FBgn0004171	Mst98Cb	0	0	0	0.0083	0.00866667	0	0.162633	0.818233	0.141	0	0	0.0627667
FBgn0004172	Mst84Da	0	0	0	0	0	0	0	0	0.0296	0	0	0
FBgn0004173	Mst84Db	0	0	0	0	0	0	0	0.0246667	0	0.0296667	0	0
FBgn0004174	Mst84Dc	0	0	0.0407	0.129167	0	0	0.370533	0.342733	1.64043	0	0	0
FBgn0004175	Mst84Dd	0	0	0	0.0293667	0	0	0.0950667	0.361433	0.757067	0	0	0
FBgn0004177	mts	138.344	203.831	197.588	182.677	237.413	190.748	213.26	159.486	194.393	231.305	199.9	168.874
FBgn0004179	Csp	51.2945	59.2885	73.6566	46.1542	22.8525	49.5512	66.9784	52.548	55.4003	29.1506	72.1281	22.8061
FBgn0004181	Ebp	0	0.0214333	0.0109667	0.2451	0.0141333	0	0	0.0071	0.0147333	0	0	0
FBgn0004183	snRNA:U1:82Eb	3.36	1.22813	3.14273	0.0724	0.532067	0.360133	0.759533	0.8979	1.312	0.3498	3.99173	0.168167
FBgn0004185	snRNA:U1:95Ca	0.875367	0.296633	0.5153	0.101267	0.112467	0.186067	0	0.248267	0.0915333	0.221367	1.56787	0.1126
FBgn0004186	snRNA:U1:95Cb	0.569033	0.247133	0.3607	0	0.344233	0.5379	0	0.0331	0.0915333	0.286533	0.9134	0.765833
FBgn0004187	snRNA:U1:95Cc	2.8955	0.337267	2.6279	0.202567	1.69967	0.4758	0.2611	0.3718	0.177967	0.0780667	3.59817	0.743867
FBgn0004188	snRNA:U6:96Aa	13.2013	1.4612	1.574	1.14143	3.95607	0.532467	1.05393	1.44973	2.07647	1.90427	2.73293	1.50783
FBgn0004189	snRNA:U6:96Ab	4.36577	1.0751	1.68217	0.692167	1.2852	0.352267	2.9567	2.03677	4.22787	0.455433	1.0691	0.701633
FBgn0004190	snRNA:U6:96Ac	2.60617	1.1357	0.5694	0.473867	1.20167	0.2901	0.169867	0.197033	0.470767	0.493233	0.686267	0.339033
FBgn0004191	snRNA:U2:34ABa	27.1423	8.17273	21.9229	1.43727	6.13103	3.24833	1.0282	0.691733	2.73987	13.0303	18.5183	2.1385
FBgn0004192	snRNA:U2:34ABb	2.7721	1.7671	3.42267	0.189667	1.93793	0.772267	0.658767	0.761667	1.0038	1.3785	7.9537	0.631
FBgn0004197	Ser	3.85907	4.6194	6.28327	0.790733	0.1802	0.0607333	8.92213	6.02227	9.3286	3.68443	10.1496	0.0952333
FBgn0004198	ct	5.84937	6.73303	8.03523	8.3319	7.37877	14.1789	16.6422	12.4805	14.2357	6.4044	14.6536	0.0048
FBgn0004227	nonA	12.4063	16.9004	8.39127	16.8138	12.4692	26.1961	18.3815	15.6591	12.1378	15.2642	12.1578	18.0803
FBgn0004228	mex1	5.89227	0.3	0.282633	0.173533	0.209333	0.171333	0.0697667	0.4236	0.119933	0.234933	0.102	0.0944
FBgn0004237	Hrb87F	80.2268	182.929	133.843	126.295	162.724	156.193	203.803	181.527	154.531	134.855	135.184	147.291
FBgn0004240	DptA	0.549233	0.200333	2.53883	0.0233333	0.0191667	0.0208667	0	0.0670667	0.073	0.0496333	0.0149	0.170467
FBgn0004242	Syt1	0.130633	0.231633	0.0992667	0.152233	1.96023	0.6929	0.122233	0.114933	0.1484	0.1409	4.5703	0.0327
FBgn0004244	Rdl	0.0159667	0.0127667	0.0196333	0.00456667	0.0123667	0.0091	0.0307667	0.207467	0.0656667	0.0214667	0.0186667	0.0617667
FBgn0004359	T48	7.33027	4.71757	7.54197	24.0767	0.609433	2.06993	3.18623	3.7337	1.25503	6.07757	26.5364	0.949533
FBgn0004360	Wnt2	0.0595667	0.0488	0.206533	0.0205667	0.00823333	0.0084	0.0922333	0.1282	0.250033	0.00836667	1.19027	1.16857
FBgn0004362	HmgD	51.2871	666.196	159.23	482.326	69.6041	495.69	419.42	637.825	132.825	264.391	332.573	324.766
FBgn0004363	porin	238.153	299.636	272.713	183.087	389.242	278.489	356.223	232.651	319.057	218.632	316.462	238.006
FBgn0004367	mei-41	5.99967	2.86467	3.2946	3.769	9.93567	6.00283	4.60217	3.97647	3.9797	3.3697	3.394	3.8166
FBgn0004368	Ptp4E	9.1693	7.5339	15.4689	13.8335	4.65893	22.8703	10.4831	10.4743	26.7052	15.6051	13.3011	12.292
FBgn0004369	Ptp99A	9.17683	11.5889	17.3811	13.2668	0.613333	2.25323	6.79703	5.8434	5.38783	7.2694	9.17893	2.62747
FBgn0004370	Ptp10D	19.8212	10.9995	17.2229	16.1998	32.2667	140.931	16.7665	11.7315	14.4193	13.5733	8.9091	6.8848
FBgn0004372	aly	0.01	1.1638	0.0805333	0.0192	0.0136	0.0120667	0.0078	0.0307667	0.0187	2.73123	0.0768667	0.0185
FBgn0004373	fwd	27.7035	27.9248	32.4034	35.3399	28.7937	23.0741	21.5881	14.668	18.3138	37.837	33.8468	11.1841
FBgn0004374	neb	2.97127	9.11457	5.03767	8.61437	4.35273	13.7749	7.35273	7.39753	4.58303	7.6248	6.402	15.6553
FBgn0004378	Klp61F	18.2517	57.2067	24.124	65.2107	20.4155	45.7863	42.2472	28.3327	19.108	72.4799	43.0528	34.972
FBgn0004379	Klp67A	2.5415	24.4338	6.57947	36.8312	4.1007	66.0947	27.0138	20.3221	10.5618	28.5669	15.0473	25.9606
FBgn0004380	Klp64D	7.86417	7.9502	12.2537	13.239	12.8659	9.49637	15.8143	16.8759	40.0298	9.3851	9.82467	11.1673
FBgn0004381	Klp68D	11.5363	4.59137	7.42333	6.10823	6.92063	4.3413	4.4147	6.73873	7.4031	8.42063	5.26657	10.3958
FBgn0004387	Klp98A	14.6799	7.0095	8.1012	19.0516	19.4365	10.0925	8.9991	9.60077	6.84823	12.3499	9.8994	8.30693
FBgn0004389	bnk	0.0255667	0.0106667	0.1329	0.0574667	0.0369667	0	0.0396333	0.246467	0.1216	0	0.0854333	0.0770333
FBgn0004390	RasGAP1	20.6662	35.0633	35.112	39.7525	15.2765	24.0846	28.7754	26.4746	30.5802	43.2909	40.3183	33.2882
FBgn0004391	shtd	24.9855	5.88713	9.12727	7.05473	18.6468	11.0114	9.30863	7.9756	9.89963	11.0286	7.41163	8.8034
FBgn0004394	pdm2	0.0446333	0.1241	0.0297333	0	0.0249667	0.00113333	0.00473333	0.0331333	0.0206333	0.0422	0.0031	0.0704333
FBgn0004395	unk	45.8701	23.782	26.9461	26.6681	47.2559	24.1456	23.8321	27.8991	29.4509	24.3539	23.8959	23.2279
FBgn0004396	CrebA	12.9447	7.72013	8.6475	6.95743	0.4525	7.47417	20.3229	22.5923	35.7388	14.0389	13.4522	21.4554
FBgn0004397	Vinc	68.1043	30.5022	54.7863	52.2514	62.5112	27.2814	41.6195	26.6686	37.6481	51.9645	32.6519	26.0779
FBgn0004400	rhi	3.0072	5.19127	1.65163	12.5821	0.115167	0.0066	1.31083	2.81883	0.4596	0.1619	1.66123	0.012
FBgn0004401	Pep	144.561	184.871	97.2746	129.453	133.544	170.646	240.376	169.307	141.492	132.05	177.249	261.613
FBgn0004403	RpS14a	1593.05	556.018	925.268	464.06	1419.46	701.353	914.124	790.36	908.381	547.848	720.56	729.111
FBgn0004404	RpS14b	641.305	276.387	460.672	182.11	738.727	353.864	372.578	381.581	381.548	287.422	226.863	340.776
FBgn0004406	PolG1	31.5841	19.9483	30.9519	12.5359	33.935	21.3363	19.5761	18.0297	22.4144	10.2371	15.4626	11.8778
FBgn0004407	PolG2	0	0	0	0	0	0	0	0	0	0	0	0
FBgn0004414	msopa	0	0.0148667	0.0955667	0	0	0	0	0.3487	0	0	0	0.166133
FBgn0004419	me31B	48.1167	103.538	70.9542	123.685	81.9314	171.372	137.243	96.9499	84.5758	116.786	76.1067	96.3973
FBgn0004425	LysB	0.192767	0.0137333	0.135	0.00996667	0.0353333	0	0.111233	0.185233	0.0346667	0.0705	0.0121	0.0307
FBgn0004426	LysC	0.0362	0.0199	0.0280667	0	0	0	0.0500667	0.105667	0	0	0	0.0194333
FBgn0004427	LysD	0.1151	0.0175	0.0524667	0	0	0	0	0.0113	0	0.0133333	0.0308	0
FBgn0004428	LysE	0.0484667	0	0.0289333	0.021	0.0318	0	0.0397667	0.5058	0.0488667	0	0	0
FBgn0004429	LysP	0.111	0	0.0442	0.0144	0	0.00683333	0.0197	0.4662	0.0287667	0.0188	0	0.03
FBgn0004430	LysS	0.0613333	0.00853333	0.0479333	0	0.0375	0.0173	0	0.4688	0	0.0520333	0	0
FBgn0004431	LysX	2.6592	0.641233	1.74803	8.02887	0.938933	0.113967	1.8417	5.92573	25.4639	2.55287	1.12567	791.534
FBgn0004432	Cyp1	654.645	517.347	565.383	586.403	879.719	741.903	844.684	688.706	611.956	916.551	803.146	997.38
FBgn0004435	Galphaq	4.19133	9.3034	7.45533	12.2923	3.0907	9.7503	10.852	13.0954	10.0611	7.75593	8.99447	31.8186
FBgn0004436	Ubc6	85.3619	121.783	218.239	122.701	43.3479	90.7691	103.423	116.39	149.522	116.328	125.956	97.7346
FBgn0004449	Ten-m	8.03893	8.4485	22.2053	20.3623	2.68953	29.078	12.7367	11.1194	13.7639	23.3728	24.1792	83.5723
FBgn0004456	mew	2.305	5.4244	12.6897	4.5232	0.131367	6.73693	3.96887	3.6476	3.5761	8.79597	4.9743	81.9928
FBgn0004463	Polr3B	11.3759	12.6751	10.5276	20.2848	15.2211	26.038	26.9396	17.1447	18.7149	10.0142	10.5989	16.401
FBgn0004465	Su(P)	20.4912	33.8097	24.1023	30.5639	32.4021	34.1825	38.184	34.5555	33.9829	39.8826	21.2442	59.3154
FBgn0004507	Glyp	190.545	13.6332	138.85	26.9475	706.501	48.7554	37.0451	24.1557	230.408	64.9466	77.7957	22.5281
FBgn0004509	Fur1	4.17507	5.4325	9.2311	5.74813	1.27923	3.66617	14.5445	12.3013	7.8417	6.68573	7.4753	5.78777
FBgn0004510	Ets97D	11.8441	13.7046	10.6902	16.1809	5.50353	19.3886	15.177	12.2561	10.7828	9.85203	10.9131	18.0701
FBgn0004511	dy	0.184033	0.0214	0.170733	0.0138	0.0489333	0.0118667	0.0253333	0.0476	0.170567	0.0606333	0.123433	0.1515
FBgn0004512	Mdr49	124.259	8.2079	27.0082	0.1801	62.8208	3.18137	0.7725	4.71643	51.401	4.17943	13.0008	3.47963
FBgn0004513	Mdr65	3.024	0.177867	0.5829	0.014	0.387467	0.0220667	0.0344	0.0941	1.0738	0.0592667	0.529233	0.0309
FBgn0004514	Oct-TyrR	0.243933	0.0341	0.116767	0.1507	0.0217667	0.0164333	0.0424333	0.0899	0.0297667	0.0611667	0.0646	0.146167
FBgn0004516	Gad1	0.0784667	0.0410667	0.0580333	0.00643333	0.01	0.0114667	0.0242	0.0465667	0.0441	0.233967	0.0930667	0.0208667
FBgn0004552	Akh	1.8211	1.14213	2.67883	0.568733	1.2114	0.229467	0.883267	1.36513	1.34527	0.7174	1.59437	0.341267
FBgn0004554	Edg91	0.0340333	0.0139	0.0278	0.0201667	0	0	0	0	0.0117333	0.101067	0.0244667	0
FBgn0004556	Dbp73D	3.0531	17.7346	7.78873	16.9146	1.82107	14.2615	19.5709	14.5491	11.4453	9.01713	12.6	27.2029
FBgn0004567	slp2	0.0263	0.00983333	0.0507333	0.0188333	0	0.0202667	15.77	9.11907	25.2336	0.0376667	0.0764667	0.004
FBgn0004569	aos	6.8402	171.745	79.8015	299.342	19.5197	32.1426	607.654	397.569	431.025	60.4817	109.724	4.61547
FBgn0004573	5-HT7	0.0465333	0.0829333	0.3639	0.0384	0.0719	0.0227333	0.0224667	0.299733	0.0577	0.266433	0.559733	0.324133
FBgn0004574	Rop	34.7038	33.3886	37.3043	35.7905	85.2197	41.7541	52.4828	35.9166	64.7856	49.2093	41.9111	38.2818
FBgn0004575	Syn	0.1857	0.0944333	0.630467	0.00666667	0.0242667	0.0109	0.0857667	0.635867	0.583867	0.3521	0.390533	0.1148
FBgn0004577	Pxd	0.333133	0.0288667	0.305067	0.0113667	0.1171	0.0200333	0.203467	7.19963	1.17533	0.0554667	0.0369	0.0297667
FBgn0004580	Cbp53E	0.181667	6.453	0.378767	0.109567	0.2203	0.219333	0.274533	0.5881	0.19	0.130133	0.245867	0.0664333
FBgn0004581	bgcn	10.0602	1.4342	2.4723	0.844033	2.9166	0.849033	0.5433	0.866	1.65787	0.488733	2.79047	1.8958
FBgn0004583	ex	6.83617	29.0353	19.9705	32.7977	4.17303	62.6179	52.8386	38.2967	19.7142	33.9367	37.7591	17.8739
FBgn0004584	Rrp1	89.1608	57.0646	35.923	47.2124	61.9522	51.3894	64.2054	56.7596	40.692	53.8447	58.9535	93.2066
FBgn0004587	B52	56.4793	83.2031	55.9224	79.1379	58.3593	101.539	101.831	73.6485	56.9333	48.6179	78.2162	64.7479
FBgn0004588	Eig71Ea	1.5867	0.0327333	0	0	0	0	0.0265333	0.0651	0.0514333	0.0289667	0	0
FBgn0004589	Eig71Eb	3.0567	0.0497	0.0601	0	0.0686	0	0	0.100567	0	0.1035	0.0616333	0
FBgn0004590	Eig71Ec	0.1352	0.0282	0.0131333	0	0	0	0	0	0.0111	3.21943	0.0231333	0
FBgn0004591	Eig71Ed	0.232933	0	0	0	0.0458	0	0	0.0261667	0.0341667	6.14837	0.0172667	0.0113333
FBgn0004592	Eig71Ee	0	0.00646667	0	0.0082	0	0	0	0	0	0.0165667	0.00963333	0
FBgn0004593	Eig71Ef	0.0669333	0	0.0323667	0	0	0	0	0.0662667	0	0.0137667	0	0
FBgn0004594	Eig71Eg	0.0424333	0.0326667	0	0	0	0	0	0	0	0.0438	0	0
FBgn0004595	pros	0.0403333	0.0159667	6.2298	0.00133333	0.00623333	0.0012	0.0154	0.0502	0.0539333	0.0166667	0.0403667	0.0174667
FBgn0004597	CycC	12.1872	26.2655	18.9961	22.7647	19.3564	23.3185	21.6425	20.7337	20.1769	21.8805	14.0038	24.3788
FBgn0004598	Fur2	14.1733	15.0436	16.5562	19.8195	13.3805	32.1735	23.7356	21.0563	26.6589	21.3006	17.0838	33.9499
FBgn0004606	zfh1	11.72	42.8319	36.046	95.3784	3.18883	51.7419	52.0769	39.5221	36.3987	26.8045	37.048	123.201
FBgn0004607	zfh2	5.26557	6.92153	13.4816	0.681033	5.27953	29.7913	0.404667	0.998933	0.289667	12.7068	11.0975	0.0329
FBgn0004611	Plc21C	12.1283	8.24	6.6327	9.89557	0.956067	5.82983	3.4425	3.44133	2.675	4.3474	3.83193	2.99423
FBgn0004618	gl	0.0200667	0.0014	0.0132667	0.0062	0.0175333	0.00303333	0.0309	0.0872	0.105567	0.0493	0.0342333	0.0162
FBgn0004619	GluRIA	0.00823333	0.00573333	0.0113333	0.0566667	0.00566667	0.00446667	0	0.00906667	0.0167333	0.0213333	0.0127333	0.153433
FBgn0004620	GluRIIA	0.558433	1.36687	1.70787	0.1432	0.0123	0.0162	0.0954667	0.122533	0.1424	0.0949333	0.4479	0.0301667
FBgn0004622	TkR99D	0.210667	0.0167667	0.0569667	0.00423333	0.0423	0.00476667	0.0867333	0.178533	1.9772	0.0383333	0.0740333	0.0076
FBgn0004623	Gbeta76C	0.2404	0.0131333	0.0100667	0	0	0.0129333	0.00413333	0.0161667	0.0102333	0.00873333	0.0100667	0
FBgn0004629	Cys	0.0861	0.508267	0.572467	0.185467	0.407267	0.0953	0.0534	0.134067	0.148867	0.364067	0.380333	0.7241
FBgn0004635	rho	39.9778	40.0059	43.0121	92.9743	12.728	6.7801	18.416	26.8898	64.5499	36.6194	26.8173	4.2088
FBgn0004636	Rap1	129.518	261.225	205.562	173.5	199.351	175.215	135.083	103.315	122.562	316.887	173.156	124.853
FBgn0004638	drk	28.089	60.9116	134.89	94.1129	32.0678	64.0972	72.3822	65.716	59.925	59.6273	52.4578	62.0161
FBgn0004643	Zw10	32.759	22.3817	18.534	31.4022	49.4747	27.7283	28.7587	24.6243	22.4166	23.8588	23.6102	26.7148
FBgn0004644	hh	0.1764	0.238133	0.221033	0.0246667	0.291833	0.0433	0.1163	1.1734	0.0925	0.0801667	0.259867	0.127267
FBgn0004646	ogre	37.6758	50.9486	68.224	243.288	16.4769	14.7355	70.9857	46.1991	43.8188	0.1492	74.0963	7.2152
FBgn0004647	N	4.8113	12.4551	13.0004	17.1154	3.0592	31.1262	24.1108	14.5609	18.2101	7.79607	15.9531	4.03013
FBgn0004648	svr	14.9136	11.8567	16.661	15.2559	17.5671	22.6647	14.1202	15.2622	16.3723	12.7651	10.6157	24.7073
FBgn0004649	yl	0.0395	0.0168667	0.0553667	0.035	0.0238333	0.00396667	0.00173333	0.0343	0.0879667	0.3425	0.0274	0.00766667
FBgn0004650	fs(1)N	0.2857	0.134233	0.3961	0.0230333	1.09143	8.79013	0.154133	0.478967	0.1516	0.290533	0.1086	0.2555
FBgn0004652	fru	6.7276	16.2582	16.5486	25.5946	4.47793	30.0721	28.8259	17.2204	10.2253	18.6985	31.271	0.00823333
FBgn0004654	Pgd	17.3802	28.7125	42.0443	26.7019	68.8476	26.6068	28.7946	25.3016	36.8821	55.4665	32.7415	23.8523
FBgn0004655	wapl	20.3849	8.6962	9.4442	9.47007	11.8252	10.237	9.97887	9.95143	7.20137	7.3821	11.3644	6.88263
FBgn0004656	fs(1)h	22.6652	17.6975	18.7728	17.6482	15.3502	14.2091	14.7638	16.2456	13.3721	17.4935	22.2263	15.0627
FBgn0004657	mys	241.247	131.917	198.442	140.531	122.767	154.54	131.929	93.8985	157.046	37.5202	104.534	137.018
FBgn0004666	sim	0.108967	0.0999667	0.944	0.00623333	0.0917333	0.0604333	0.0891	0.801133	0.1155	0.0937333	0.234467	0.0592
FBgn0004687	Mlc-c	148.741	354.226	325.987	318.529	196.428	193.675	208.414	179.143	231.982	382.209	409.935	226.959
FBgn0004698	Xpc	64.2847	55.2889	68.817	85.3046	42.4145	78.9009	55.8766	59.425	50.331	47.9989	75.4174	29.2708
FBgn0004777	Ccp84Ag	0.1839	0.128	0.1628	0	0.00983333	0	0.00996667	0.0169667	0	0	0.0130667	0
FBgn0004778	Ccp84Af	0	0	0.0764	0	0	0	0	0.0409	0.0244333	0	0	0.0172333
FBgn0004779	Ccp84Ae	0.0116333	0	0.0821667	0	0	0	0	0	0	0	0	0
FBgn0004780	Ccp84Ad	0.172667	0	0.2201	0	0.0293667	0	0	0	0.0481333	0	0.0264333	0.0238333
FBgn0004781	Ccp84Ac	0.0142333	0.0127333	0.346367	0.023	0	0.0119667	0	0	0	0	0.0183333	0
FBgn0004782	Ccp84Ab	0.0666667	0.0201333	0.608	0	0	0	0	0	0.0254	0	0.0748333	0.0105
FBgn0004783	Ccp84Aa	0.0537667	0.0286	0.240233	0	0	0	0	0	0	0	0	0
FBgn0004784	inaC	0.0411	0.0105333	0.0692667	0.0087	0.0224	0.0188667	0.022	0.524533	0.1098	3.19563	0.0133667	0.0114667
FBgn0004795	retn	0.167433	0.106333	0.101133	0.688867	0.0547667	0.00303333	3.2828	1.87413	0.403	0.109233	6.26443	0.0400333
FBgn0004797	mdy	0.332233	1.21703	0.7481	1.3568	0.237433	4.83703	0.876167	1.18097	0.447367	1.54007	1.27983	0.763133
FBgn0004811	fs(2)ltoPP43	17.7323	28.582	20.0472	22.2645	18.9797	18.0474	20.7804	19.1692	18.0932	19.3331	23.1636	23.2823
FBgn0004828	His3.3B	760.465	396.318	518.673	423.34	464.017	413.218	483.264	439.859	439.467	358.992	424.115	407.839
FBgn0004832	Xpac	12.9175	19.5379	11.4291	16.1071	13.5846	15.4501	14.002	12.0541	8.84633	9.8409	21.4184	12.5931
FBgn0004837	Su(H)	8.0457	8.33577	8.63957	7.85313	6.56493	9.54127	7.52143	7.19637	5.3476	6.05923	6.0002	9.3552
FBgn0004838	Hrb27C	96.6733	129.847	157.91	109.134	58.1513	122	183.47	125.657	157.522	138.185	122.081	115.981
FBgn0004839	otk	0.757433	8.9459	2.12567	1.37437	0.316167	7.06223	40.1927	22.3606	6.92367	2.63397	1.68007	0.103433
FBgn0004841	TkR86C	0.172967	0.0588	0.0640667	0.00686667	0.0551333	0.00643333	0.0495667	0.541633	0.153767	0.0078	0.0932333	0.0244333
FBgn0004842	RYa-R	0	0	0	0.0053	0	0	0.0105333	0.105933	0.295233	0.0107	0.0128333	0
FBgn0004852	Ac76E	1.25033	3.18693	2.2071	3.75803	1.4051	36.7782	4.64733	5.2047	3.18193	9.67587	12.4867	13.6985
FBgn0004854	B-H2	0.0263333	0.00133333	0.0047	0.00366667	0.0206	0.00133333	0.0028	0.266	0.0045	0.00393333	0.0123667	0.0115667
FBgn0004855	Polr2I	28.0873	46.9956	30.1962	33.0983	25.4147	33.7192	43.8654	37.4673	29.9573	30.2546	51.814	37.8101
FBgn0004856	Bx42	66.8981	32.5132	32.9459	24.9761	93.0379	23.4032	38.7943	31.4296	32.1186	27.07	43.0876	35.5174
FBgn0004858	elB	21.4672	12.2098	3.44033	20.9483	7.9242	32.7451	10.0256	8.04747	13.4642	8.31623	17.1758	23.4574
FBgn0004859	ci	43.4661	32.7909	36.7601	63.342	56.685	89.6897	45.0908	53.11	42.2226	61.5184	24.9067	7.04253
FBgn0004860	ph-d	5.5671	10.2142	7.05227	7.9228	2.4746	8.75943	7.61387	8.56163	7.03493	6.1211	9.0156	5.77897
FBgn0004861	ph-p	2.75863	12.06	10.8383	9.5489	1.70803	13.061	9.05177	11.9332	10.6133	10.1097	16.2904	12.6362
FBgn0004862	bap	0.0546667	0.0133	0.0405667	0	0.107733	0	0.0122	0	0	0	0.0943667	0.00323333
FBgn0004863	C15	0.0192	0.00726667	0.0419667	0	0.0315	0	0	0.0212333	0.0114	0.00663333	0.0199	0.0205667
FBgn0004864	hop	21.1384	9.58107	14.2441	12.8163	26.9069	15.8831	14.6461	11.8826	13.2364	11.5604	10.3986	11.9482
FBgn0004865	Eip78C	0.0821	0.130967	0.1503	0.0973333	0.0490667	0.0212	0.0602667	0.468633	0.224633	0.175733	0.391567	0.3161
FBgn0004867	RpS2	1800.64	1033.72	1394.82	882.706	1912.36	1504.26	2331.88	1657.49	1307.81	1138.71	1821.8	2369.47
FBgn0004868	Gdi	38.314	117.775	83.9815	116.344	80.4649	137.003	140.466	111.748	147.758	128.183	109.019	118.021
FBgn0004870	bab1	0.842167	1.71953	1.1836	1.39	0.8261	0.488933	0.7104	0.9701	0.749	1.1558	1.1499	3.06457
FBgn0004872	piwi	7.70583	13.5327	10.9767	34.6067	0.6446	3.03577	2.4876	2.77053	2.8682	22.2677	1.4808	0.8295
FBgn0004875	enc	21.8238	22.3603	17.5444	10.8377	11.1869	16.9727	17.523	13.1994	14.8569	17.8686	27.3944	9.9035
FBgn0004876	cdi	15.4306	18.8664	18.6115	16.6574	3.8174	12.4421	19.0279	13.8495	10.4094	11.6574	11.7497	9.42563
FBgn0004878	cas	4.8835	2.15947	2.26673	0.302567	1.32847	9.87417	1.2794	3.3258	2.03983	0.3303	1.74527	0.230667
FBgn0004880	scrt	0.0889333	0.2043	0.1023	0.0231	0.00336667	0.00206667	0.0294333	0.0407667	0.0416667	0.0455667	0.098	0.0189333
FBgn0004882	orb	0.150067	0.544633	0.341767	0.4928	0.0693667	0.0985333	0.4867	2.16917	0.514533	0.3874	0.429467	0.291733
FBgn0004885	tok	1.09853	0.399633	0.356767	3.33407	0.986233	0.0433	1.754	2.98737	4.43083	0.747533	307.564	0.157867
FBgn0004888	Scsalpha1	134.562	211.398	134.447	108.146	137.616	113.971	202.92	150.609	188.822	140.017	156.618	114.595
FBgn0004889	tws	16.3765	45.6022	41.1948	44.3351	17.4181	44.953	54.908	51.898	34.0644	44.3394	36.6146	42.9325
FBgn0004892	sob	0.0503	0.0256667	0.0713667	0.0143	0.0571333	0.022	0.0339667	0.0231	0.0538333	0.0215	0.0493667	0.0091
FBgn0004893	bowl	0.146933	3.30273	1.49467	0.0267667	0.149167	40.6547	0.968933	2.46333	1.03817	0.940433	0.1464	0.0271667
FBgn0004895	FoxL1	0.0645	2.33627	0.0475667	0.00626667	0.103367	0.0224	0.0657	0.180933	0.775267	0.0341333	0.236667	0.0292333
FBgn0004896	fd59A	1.05617	0.1963	0.938867	0.9307	1.55883	0.476233	0.789933	0.8233	0.426767	0.256533	0.973633	0.626533
FBgn0004897	fd96Ca	0.0137333	0	0	0	0	0	0.0310333	0	0	0.0111	0	0
FBgn0004898	fd96Cb	0.4643	0.1929	0.940067	0.00813333	0.124433	0.00773333	0	0.0218	0.0682333	0	0.2682	0.00863333
FBgn0004901	Prat	23.4728	19.2826	17.4869	28.1444	17.2405	25.3936	37.5754	29.7255	26.2255	24.2512	19.6528	26.4267
FBgn0004903	Rb97D	24.0046	28.2819	28.8942	27.5252	30.4687	29.0901	23.1266	17.5707	19.8276	22.0245	23.0642	21.0792
FBgn0004907	14-3-3zeta	236.795	579.254	552.614	567.436	611.072	636.777	635.596	523.929	480.75	485.133	399.251	459.29
FBgn0004908	Arl2	16.1019	31.9328	27.405	33.6515	40.7502	32.6797	27.0442	25.4906	22.7749	38.4977	10.9549	29.5152
FBgn0004910	Eip63F-1	0.147533	0.434367	0.1487	0.0383	0.0210333	0.0145	0.0483	0.134067	0.2249	0.0483667	0.191967	0.0453667
FBgn0004911	asRNA:Eig63F-2	0.0876667	0.107033	0.217467	0.1224	0.0361667	0.0574333	0.0694333	0.1425	0.127167	0.0918	0.3627	0.0599
FBgn0004913	Gnf1	47.6047	32.6875	18.9158	30.7236	30.2318	50.0934	37.1642	25.4722	17.2995	24.9887	27.2697	38.2189
FBgn0004914	Hnf4	1.14977	10.4198	4.0539	6.84233	0.374067	11.1061	11.4751	9.9967	12.1969	9.3289	6.9516	32.582
FBgn0004915	TfIIB	24.972	37.2244	28.8313	37.2944	37.2854	43.1164	37.7639	28.0416	32.2478	34.5168	26.9893	32.8866
FBgn0004919	gol	0.7181	1.57877	8.56117	0.791533	0.198433	0.101033	0.105267	0.186233	0.359567	3.16173	0.250467	0.969767
FBgn0004921	Ggamma1	60.5798	170.543	117.035	197.07	133.739	175.655	125.927	111.35	106.208	106.241	119.945	190.703
FBgn0004924	Top1	51.8769	21.0362	30.4938	29.9622	50.5806	29.837	30.0434	24.4076	35.5298	20.1629	21.1519	30.3662
FBgn0004926	eIF2beta	354.242	358.96	473.323	258.33	594.313	328.686	346.026	260.848	382.087	338.92	489.373	383.914
FBgn0004956	upd1	0.6805	0.0573333	0.407233	0.249933	0.197633	0.0312	0.653967	0.221667	2.8984	0.0855333	0.0841333	0.0096
FBgn0004957	por	17.5892	7.76297	9.60143	9.47697	15.7137	6.26963	5.29637	5.82403	5.73233	7.89913	9.35343	12.1069
FBgn0004959	phtm	0.0504333	0.0343333	0.7323	0.0135667	0.0282333	0.00383333	0.160367	0.0924	0.349567	0.0511667	0.0446	0.0213
FBgn0005198	gig	12.9749	5.96287	5.93007	8.5727	18.3289	11.6799	14.7711	10.7077	12.3552	9.15587	5.76313	9.7059
FBgn0005278	Sam-S	176.993	79.5316	169.003	129.335	239.017	85.7563	90.5212	108.568	181.103	104.692	118.51	63.0385
FBgn0005322	nmd	24.7726	42.017	34.2689	37.6154	36.8128	40.0201	44.0633	37.1984	53.6176	36.0354	31.1791	31.828
FBgn0005355	Su(fu)	32.0268	29.6895	22.9714	33.6432	35.4157	23.6567	32.366	23.5598	28.8183	28.1158	30.0124	27.2859
FBgn0005386	ash1	7.21347	7.68067	8.18343	6.8482	9.56367	11.233	8.40593	8.13913	6.48233	6.0404	6.9147	9.3971
FBgn0005390	fs(1)M3	0.1092	5.15077	0.238867	0.00796667	0.0302	0.0108333	0.0339	0.0841333	0.1194	0.0834	0.0233667	0.0622
FBgn0005391	Yp2	0.0892667	0.127133	0.406433	0.418933	0.237967	0.0855	0.1992	0.9371	0.121033	0.260433	0.0477	0.134933
FBgn0005411	U2af50	65.1998	85.6938	98.8267	105.062	121.488	86.5513	62.9693	70.1961	61.584	76.6628	145.608	93.1664
FBgn0005427	ewg	5.91417	5.76713	4.5464	7.07833	4.25627	7.5574	3.82403	4.62993	3.5271	8.098	4.6979	7.32597
FBgn0005533	RpS17	4095.7	1969.36	3105.39	1457	4436.06	3951.3	2826.71	2492.48	2516.25	1788.14	2306.62	3099.36
FBgn0005536	Mbs	19.5165	32.6508	20.1105	12.7928	15.9774	12.573	16.4193	12.9294	12.7478	10.9736	14.088	14.9612
FBgn0005558	ey	1.19233	0.163467	0.903733	1.21517	8.8381	0.118467	0.1666	0.3443	0.170467	0.205633	36.1135	0.1884
FBgn0005561	sv	1.6777	0.338567	0.155167	0.157267	0.475833	0.152067	0.355533	0.2313	0.356367	0.0739	0.0796	1.3756
FBgn0005564	Shal	0.164567	0.365967	14.1151	0.173167	0.0477	0.278133	0.4014	0.550767	0.496567	0.3571	0.3537	0.1867
FBgn0005585	Calr	315.999	626.348	376.487	621.398	628.48	762.852	647.233	426.988	364.295	515.009	464.12	597.421
FBgn0005586	Rab3	0.0583333	0.190167	0.287767	0.132533	0.193667	0.179033	0.4008	0.685233	0.6418	0.2159	0.222867	0.132267
FBgn0005590	scw	0.2478	0.0869	0.2148	0.056	0	0.0248333	0.0631	0.161933	0.109	0.0617333	0.155633	0.0347
FBgn0005593	RpL7	3658.74	1485.85	1713.88	986.709	4495.09	2102.79	2060.79	1982.7	1689.75	1175.85	2028.53	1988.23
FBgn0005596	yem	10.0892	9.08397	14.8223	7.6804	8.35593	11.1434	11.4183	9.73873	8.85707	7.77353	12.7979	7.33287
FBgn0005612	Sox14	27.066	11.5081	30.6645	8.94077	7.18807	4.55477	2.18787	5.57233	13.2757	16.1432	12.7397	11.7756
FBgn0005613	Sox15	0.0983333	0.1711	0.593933	0.0154333	3.4734	1.03367	0.0557333	0.159833	0.256567	0.0403	0.557533	0.0229667
FBgn0005614	trpl	0.2066	0.0391667	0.0784	0.0164333	0.0096	0.0174667	0.276467	0.151633	0.172767	0.0796	0.268433	0.0550667
FBgn0005616	msl-2	26.716	29.5743	28.5457	5.9363	28.3998	26.2494	28.6508	20.6476	24.853	27.2448	5.22753	6.01467
FBgn0005617	msl-1	9.722	17.5321	11.0948	11.6048	8.3485	16.6968	15.3058	12.595	11.8766	9.5546	12.5868	18.4636
FBgn0005619	Hdc	0.615	0.158333	2.18157	0.0927667	66.2172	0.298167	0.192433	1.50267	0.4687	0.272433	0.9232	0.0861
FBgn0005624	Psc	0.918067	11.1632	8.95217	10.5608	0.7259	12.3427	7.39437	13.1041	7.75807	10.7512	10.7002	9.0561
FBgn0005626	ple	0.808867	0.0768333	0.5242	0.182033	0.0647	0.0233333	0.3004	1.36757	2.93657	0.105467	0.0642	13.5521
FBgn0005631	robo1	13.6175	10.8383	18.3167	12.7492	5.27747	10.7725	10.3897	7.5128	10.6371	12.4932	13.5929	10.656
FBgn0005632	faf	54.1076	26.3355	41.967	29.2209	58.6971	43.7596	38.91	26.8657	43.6241	30.5691	26.305	26.8067
FBgn0005633	fln	0.0058	0	0.00523333	0	0	0	0.0891667	0.255767	0.0700333	0	0.00746667	0.0149333
FBgn0005636	nvy	0.618033	5.6242	2.47413	37.4669	0.165967	6.81753	1.87387	1.24817	3.23147	22.3127	44.6299	0.0235667
FBgn0005638	slbo	1.57423	2.98423	3.032	2.71333	0.719767	1.4529	0.074	1.0609	0.3137	0.293333	0.8174	2.26947
FBgn0005640	Eip63E	10.7392	39.7884	18.1919	18.7796	6.31397	9.26173	9.40973	9.7901	5.78703	16.8894	47.0108	9.86317
FBgn0005642	wdn	22.1254	22.9348	24.6915	21.3237	10.2968	23.5231	29.5706	24.7363	26.2707	14.9388	29.6912	19.1679
FBgn0005648	Pabp2	25.0485	164.568	92.83	111.939	138.266	178.46	184.144	133.956	114.935	92.947	129.547	98.4489
FBgn0005649	Rox8	43.0811	54.2964	58.4555	50.2294	51.6167	53.4473	55.3605	45.4477	43.9169	46.3677	38.988	42.9299
FBgn0005654	Orc3	0	0	0	0	0	0	0	0	0	0	0	0
FBgn0005655	PCNA	222.917	269.172	145.015	194.088	88.0646	210.635	218.881	206.077	154.782	223.257	322.69	247.718
FBgn0005658	Ets65A	0.00176667	0.0317667	0.00616667	0.0114667	0.00606667	0.00106667	0.0083	0.112233	0.190867	0.0251	0.0355333	0.0056
FBgn0005659	Ets98B	0.0257333	0.0497333	0.0773333	0.0256	0.0335333	0.0150667	0.0312333	0.0451667	0.566633	0.217333	0.0139333	0.00283333
FBgn0005660	Ets21C	92.3395	11.5429	86.6355	63.4552	45.7227	16.9626	100.581	82.1084	83.0097	44.5028	90.5175	8.57727
FBgn0005664	Crys	0	0.0037	0.006	0.0173667	0.0177	0.0023	0	0	0	0	0	0
FBgn0005666	bt	3.7243	0.2588	0.732533	0.1084	3.1488	0.033	1.06997	1.62307	1.63827	0.239933	11.9934	0.0227667
FBgn0005670	Cyp4d1	2.26247	0.703533	0.6084	0.0546333	0.848867	0.0563333	0.0898333	0.2996	0.0910333	0.166033	1.7145	0.860033
FBgn0005671	Vha55	94.8965	81.3133	104.788	67.6135	98.5276	90.888	123.568	102.949	203.891	97.9679	81.2074	127.494
FBgn0005672	spi	60.955	210.25	168.789	120.197	56.6927	169.679	372.593	286.075	277.107	258.748	192.268	103.834
FBgn0005674	GluProRS	65.8051	26.6978	37.0003	32.3895	72.39	49.3173	51.359	32.9361	51.2864	45.0976	32.0236	32.9621
FBgn0005677	dac	0.194733	0.0592333	0.1089	0.048	0.0555333	0.0139	1.27013	0.2222	0.0799	0.0655	0.273633	0.113233
FBgn0005683	pie	7.1668	10.9485	8.8784	10.2094	13.7413	9.67233	6.28607	8.61607	6.5369	12.7219	12.4964	9.10633
FBgn0005694	Aef1	8.51963	15.7158	17.1319	10.9978	8.22197	13.76	21.7274	16.4521	19.057	9.41147	16.1828	17.025
FBgn0005695	gcl	1.58717	6.86727	3.43327	8.52383	0.5311	9.46603	6.46923	6.8841	10.4887	5.70917	5.2479	7.18093
FBgn0005696	PolA2	6.14527	18.1322	4.85177	16.0472	2.12027	14.0406	17.7645	14.3287	5.92967	10.3698	19.4218	14.7392
FBgn0005771	noc	23.1319	35.8862	8.14117	46.727	6.37573	29.0302	19.9687	41.819	31.4952	39.1743	20.6416	15.8017
FBgn0005775	Con	0.107933	0.256767	0.0764333	0.434567	0.0277333	0.00143333	0.149033	0.4663	0.159433	0.0165	4.62663	0.00953333
FBgn0005777	PpD3	19.3498	43.5368	28.1851	51.7682	34.3165	47.0692	45.8256	32.3272	31.5319	39.631	29.802	52.094
FBgn0005778	PpD5	0	0.00656667	0	0	0	0	0	0.0085	0	0	0.0115667	0
FBgn0005779	PpD6	0.0921667	0.00823333	0.0371667	0.0408667	0.0294	0.00316667	0.0522	0.034	0.0845	0.0179667	0.287033	0.0452667
FBgn0008635	betaCOP	88.9946	40.634	44.2212	45.7687	93.8067	53.057	71.0762	42.5438	72.6411	59.0287	53.9832	59.7327
FBgn0008636	hbn	0.563533	0.2428	0.422733	0.00983333	0.0434	0.0047	0.0348	0.0120667	0.0442667	0.00713333	0.1704	0.0104333
FBgn0008646	E5	0.0876667	0	0.0158333	0	0	0.00686667	0.1813	0.500633	0.257867	0	0.0209	0
FBgn0008651	lbl	0	0.152233	0.00536667	0	0.00673333	0	0	0.0124	0.0154333	0	0.0248	0
FBgn0010014	CanB	0.793267	0.8518	2.15053	0.0813667	1.19183	0.114733	0.314633	0.6433	0.889333	0.4539	2.31167	0.434667
FBgn0010015	CanA1	0.0433333	0.0579	0.180333	0.00686667	0.0402	0.0210333	0.0619667	0.261367	0.111633	0.0624667	0.0920667	0.0283
FBgn0010019	Cyp4g1	0.2137	0.190567	0.236667	0.0364	0.134467	0.0605667	0.1743	0.462067	0.204067	0.127967	0.177233	0.0197667
FBgn0010038	GstD2	333.51	5.46403	42.6785	1.76363	52.3678	0.7982	1.28997	2.34303	10.9541	3.28957	3.89373	2.16593
FBgn0010039	GstD3	457.016	254.637	275.775	183.214	144.088	50.7505	85.6101	102.459	159.729	319.036	274.887	28.4178
FBgn0010040	GstD4	28.6391	6.4499	6.82823	1.96953	5.76853	1.04627	0.640667	2.92327	1.90213	4.6912	7.5071	0.513233
FBgn0010041	GstD5	1769.33	50.8175	42.9876	6.97617	569.61	2.36763	4.0276	15.8165	50.8068	4.7466	17.6362	3.86217
FBgn0010042	GstD6	44.9974	5.69737	10.3696	0.877733	20.1072	0.614033	0.558733	3.9092	3.3777	0.6752	1.88447	0.4508
FBgn0010043	GstD7	2.72773	1.54997	2.2337	0.316767	1.0074	0.300633	0.272167	3.4813	0.716733	0.3882	0.753667	0.0488
FBgn0010044	GstD8	0.255833	0.219667	0.527567	0.0290667	0.217933	0.114767	0.0504333	0.257333	0.133567	0.0591	0.0726	0.0224667
FBgn0010051	Itpr	9.35003	3.13897	5.01657	5.79727	3.33537	8.93687	21.2718	20.7493	21.0418	8.7187	4.966	12.0426
FBgn0010052	Jhe	0.573533	0.1576	1.21147	0.0523667	0.2783	0.0560667	0.0283667	0.1297	0.0422667	0.199567	0.363733	0.1343
FBgn0010053	Jheh1	0	0	0	0	0	0	0	0	0	0	0	0
FBgn0010078	RpL23	3777.62	2437.93	3531.17	1727.33	4986.43	2461.73	3256.87	2511.42	2767.6	2198.85	3208.97	2760.8
FBgn0010097	gammaTub37C	2.02267	1.0804	9.2188	6.1833	6.83873	0.1778	2.66397	1.44973	2.12847	8.34287	6.6849	0.0338333
FBgn0010100	mAcon1	172.982	127.031	225.681	106.365	218.653	153.906	187.61	128.614	220.56	137.177	130.029	123.836
FBgn0010105	comm	1.41977	7.65043	5.86377	0.3296	2.18337	2.07437	0.175033	0.326333	0.124267	0.637033	2.77083	0.0115333
FBgn0010109	dpn	0.0501667	0.123533	0.132867	0.0182333	0.0146333	0.232967	0.319933	0.0961333	0.591933	0.0267333	0.133167	0.0141333
FBgn0010113	heca	20.2716	17.4697	14.1095	52.2166	4.8593	31.3701	42.6605	34.0003	25.4688	23.9909	38.2201	25.9281
FBgn0010114	hig	1.38943	0.3114	0.940333	0.0410667	1.10487	0.5786	0.0346	0.1296	0.2895	0.823433	2.18903	2.391
FBgn0010173	RPA1	508.142	189.975	281.569	188.987	363.997	156.131	198.915	180.417	272.919	182.349	248.618	197.797
FBgn0010194	Wnt5	5.19783	13.0196	15.5595	7.9305	5.5679	12.7654	10.7243	9.3676	10.6266	14.5878	9.9945	5.4605
FBgn0010197	Gyc32E	0.127367	0.0716667	0.279833	0	0.0379333	0.0196	0.0046	0.1445	0.0593333	1.75977	0.0480333	0.0172667
FBgn0010198	RpS15Aa	2656.85	1703.01	2064.33	1223.14	3668.91	1910.11	1807.44	1863.83	1435.09	1277.79	1779.34	1754.41
FBgn0010213	Sod2	89.1304	96.1544	102.643	94.3159	120.985	141.309	171.448	117.277	147.161	118.165	134.432	136.904
FBgn0010215	alpha-Cat	51.2562	42.5094	23.2117	63.1482	45.5663	46.5794	55.6407	36.0483	41.7965	42.2643	24.3962	69.7989
FBgn0010217	ATPsynbeta	197.284	279.439	373.415	563.121	464.689	566.792	647.593	323.488	630.261	411.749	323.237	338.111
FBgn0010220	Dbp45A	28.8787	23.6079	17.7911	30.9596	28.3676	39.9465	27.7928	20.959	20.444	22.3225	23.2675	35.9039
FBgn0010222	Nmdmc	15.3065	29.3284	37.2869	28.2596	8.10303	19.4137	47.0281	41.9565	39.1054	27.3053	22.4298	56.3144
FBgn0010223	Galphaf	1.10063	1.78807	2.42877	0.302367	0.843967	0.335367	2.27763	3.54913	2.87577	0.611867	1.1295	0.357267
FBgn0010225	Gel	28.1862	12.557	10.2969	14.1763	17.7282	13.0728	9.01933	11.9846	11.5361	9.849	11.2561	24.0311
FBgn0010226	GstS1	26.9639	52.6982	40.038	43.0898	79.8519	348.973	43.0535	32.4511	16.0398	41.0698	17.945	36.7304
FBgn0010228	HmgZ	53.3689	263.401	116.407	242.773	49.5179	276.129	161.264	167.388	97.1487	202.998	155.378	329.03
FBgn0010235	Klc	26.5441	72.7525	57.7093	87.6364	44.5154	90.1594	106.367	74.7292	87.4956	94.0177	51.5353	100.964
FBgn0010238	Lac	57.2908	151.401	163.288	288.348	55.5181	243.372	115.862	102.952	246.672	220.296	206.62	37.7917
FBgn0010240	Lcch3	1.29147	0.4044	1.23117	0.4952	1.0843	0.466067	0.349833	0.5145	0.3984	0.237067	1.1704	0.5448
FBgn0010241	Mdr50	0.446567	0.499867	3.4107	0.1334	0.649333	0.0526	2.9002	2.5984	0.695367	0.385433	0.402533	0.390867
FBgn0010246	Myo61F	93.1535	19.1186	35.128	18.9534	97.225	7.18263	2.4615	4.57607	2.65643	49.469	24.4721	60.9706
FBgn0010247	Parp	17.6382	12.5001	21.7261	47.4168	21.904	40.3825	53.5081	28.7896	50.7068	43.2795	20.551	24.1861
FBgn0010258	Rbp4	0.186367	0.263433	0.416433	0.107433	0.147667	0.188633	0.1004	0.691367	0.2196	0.503033	0.4467	0.4999
FBgn0010263	Rbp9	0.345967	2.44163	4.59607	0.123333	0.0833667	0.1855	0.592	0.6194	0.476767	0.453967	1.41643	0.128333
FBgn0010265	RpS13	3931.66	1774.59	2402.58	1290.52	4004.33	2223.34	2502.62	2481.32	2193.33	1430.38	2377.44	2076.85
FBgn0010269	Dsor1	17.1458	15.9391	13.9056	17.7072	23.8624	17.9732	14.379	17.3154	15.1114	15.1802	13.9216	23.8222
FBgn0010278	Ssrp	357.079	208.928	223.908	143.603	268.309	115.893	193.581	191.498	182.701	146.233	267.44	128.369
FBgn0010280	Taf4	49.2015	31.4043	30.5819	27.4556	26.6308	43.4967	42.4552	29.2246	29.0753	28.3924	36.3728	38.5872
FBgn0010282	TfIIFalpha	79.9431	49.9397	33.5231	42.5611	170.346	40.945	35.6547	37.5501	36.8864	34.0423	41.6681	45.5824
FBgn0010287	Trf	8.52187	16.822	13.1905	9.24217	22.7554	10.9534	10.2298	9.201	12.8145	8.11623	13.2228	11.607
FBgn0010288	Uch	99.109	131.137	99.3747	167.839	176.603	165.104	121.252	113.564	134.573	100.265	90.6389	87.023
FBgn0010292	bys	9.31867	24.8725	15.1917	41.3688	22.1402	34.0291	37.4052	24.3182	19.1902	13.9331	23.6458	33.7354
FBgn0010294	ng2	0.0829	0	0.0811667	0	0	0	0	0	0	0.0117333	0	0
FBgn0010295	ng3	0	0.0081	0.0716	0	0	0	0	0	0	0.0414333	0.0120667	0
FBgn0010296	ng4	0	0	0.216267	0.0165667	0	0	0	0	0	0	0	0
FBgn0010300	brat	14.2706	19.2776	25.6928	44.5495	7.169	13.4554	46.1913	13.6314	26.3769	18.1446	48.143	5.2443
FBgn0010303	hep	27.1928	15.4408	20.2699	22.0118	21.6058	12.717	27.7898	26.3183	23.6691	15.4657	19.8409	22.1739
FBgn0010309	pigeon	5.01147	8.03293	7.02203	10.0586	4.33247	12.6044	10.7792	9.59857	9.30163	10.2185	13.4323	9.09727
FBgn0010313	corto	2.917	13.7555	7.65083	14.1265	0.679067	8.59203	12.6005	10.6079	8.30207	4.50093	11.0406	13.0121
FBgn0010314	Cks30A	55.2153	130.193	68.4854	116.247	90.3285	93.003	82.2486	85.0081	50.7649	99.1302	89.8071	82.802
FBgn0010315	CycD	73.5761	23.5591	33.6227	24.6431	117.946	24.3269	29.2901	22.977	29.5616	24.2457	27.9943	24.8882
FBgn0010316	dap	2.88143	26.7939	6.52383	43.3103	0.5771	47.9116	38.7252	38.1207	13.8842	20.2636	30.8657	23.2018
FBgn0010317	CycJ	2.23077	1.7809	0.8261	0.877067	0.633167	0.614333	0.3202	0.5416	0.614267	0.3742	1.37877	0.292433
FBgn0010323	Gsc	0.0109	0.0353	12.9968	0.291533	0.0408	0.0106	0.00423333	0.297533	0	0.00496667	0.00553333	0.0111333
FBgn0010328	woc	18.5512	28.0671	17.8655	26.8213	12.4263	29.8752	34.5277	24.4143	14.7533	20.6603	32.2857	30.0989
FBgn0010329	Tbh	1.51407	1.88483	0.4073	0.0128333	0.0539333	0.0273333	0.0887667	0.244167	0.4556	0.194367	1.57253	0.1033
FBgn0010333	Rac1	227.136	275.467	259.139	114.904	232.037	111.612	121.052	95.039	113.745	234.096	307.824	117.368
FBgn0010339	128up	42.4586	58.0808	36.7429	80.0693	51.4406	97.6966	113.082	84.8978	69.9057	44.1758	48.7377	78.3021
FBgn0010340	140up	14.3347	12.1264	9.98873	10.876	11.9289	10.3966	8.88523	8.68933	10.7497	10.1584	7.4197	10.4149
FBgn0010341	Cdc42	227.166	140.746	156.76	189.828	267.246	148.993	162.958	128.128	163.891	198.253	160.103	184.697
FBgn0010342	Map60	16.908	44.0844	22.4301	69.0438	28.3519	83.2805	52.0692	38.3659	22.9758	27.7835	29.6693	52.0504
FBgn0010348	Arf1	161.467	314.799	274.031	248.112	198.421	256.709	372.907	248.185	348.072	404.803	290.126	312.79
FBgn0010350	Cds	15.5796	12.5315	16.6245	16.0305	18.4575	19.4812	14.9755	11.8266	18.2019	14.6468	9.3648	16.7928
FBgn0010352	Ogdh	65.7547	29.0399	67.1106	21.2446	54.8092	27.7166	64.6214	34.8573	78.1313	45.3376	46.7341	69.7269
FBgn0010355	Taf1	61.2405	15.3858	14.1796	15.8234	22.6821	18.8642	19.3695	13.8886	15.1356	14.7069	15.6931	18.8476
FBgn0010356	Taf5	12.3638	19.037	14.7423	23.195	17.7164	36.7867	25.2947	24.6073	25.3971	13.5121	13.6091	19.7572
FBgn0010357	betaTry	0.0163667	0.009	0.00633333	0	0.0201667	0.008	0.0051	0.0810333	0	0.0229667	0	0
FBgn0010358	deltaTry	0	0.0052	0	0.00713333	0	0	0.00673333	0.00833333	0	0	0	0.0116
FBgn0010359	gammaTry	0	0	0	0	0	0	0	0.0067	0	0	0	0
FBgn0010379	Akt	29.0079	23.5856	35.9901	30.825	9.70787	30.7541	36.9707	35.6877	32.4952	34.4912	31.7565	18.5215
FBgn0010380	AP-1-2beta	47.3766	36.1675	33.4803	40.5545	70.5521	46.7632	57.6056	33.901	58.8218	39.5394	38.9576	48.5875
FBgn0010382	CycE	1.98773	4.7725	3.81007	5.53387	0.947867	9.40653	8.4329	6.4181	4.9564	9.45947	4.95727	13.3879
FBgn0010383	Cyp18a1	1.03593	0.108733	0.587767	0.0641667	0.0458	0.0083	0.191767	0.4459	0.278633	0.5896	1.50707	0.135167
FBgn0010385	Def	1.59883	0.2211	0.965267	0.029	0.0700333	0.0446333	0.5974	0.5197	0.6266	0.0755667	0.108833	2.3288
FBgn0010387	Acbp2	0.158033	0.282733	1.92283	0.111367	0.044	0.3075	1.16603	3.73143	5.56797	1.5298	0.531467	3.26213
FBgn0010388	Dro	2.4746	0.0887	0.291367	0	0.0653333	0.0362667	0.115167	0.0502333	1.41177	0.0163333	0.769767	7.68657
FBgn0010389	htl	10.8776	28.277	14.1871	116.763	0.188933	1.3238	61.5404	57.2876	38.5546	64.3854	86.2562	10.5084
FBgn0010391	SrpRalpha	40.0209	59.5295	33.652	45.0088	48.6462	51.3801	60.8651	50.0016	44.77	54.9497	73.1287	58.2066
FBgn0010395	Itgbn	1.23477	1.87787	2.4996	8.97773	0.242633	0.0971	0.213567	2.23103	0.335733	2.24333	1.56687	30.0517
FBgn0010397	LamC	25.5193	26.478	32.3992	71.0688	1.6266	1.44027	122.999	96.7323	68.3897	31.2907	55.9756	27.5827
FBgn0010398	Lrr47	1.4478	5.3417	4.91243	5.01657	3.92827	4.84183	4.8871	4.76407	4.13527	4.61173	6.5624	6.21417
FBgn0010399	Nmdar1	0.0678	0.0379333	0.0938333	0.151067	0.0167667	0.0445667	0.0959333	0.212633	0.274833	0.363033	0.4518	0.0913
FBgn0010401	Os-C	0	0	0	0	0.062	0	0	0.0179667	0.0350667	0	0	0.107667
FBgn0010403	Obp83b	0.0571667	0	0.158867	0.0230667	0	0.0162333	0	0.3946	0.0134333	0.140333	0.2628	0.0522333
FBgn0010406	RNaseX25	98.0213	41.3854	40.9848	57.754	259.389	42.7406	30.4106	31.2381	53.4452	62.8829	21.2495	37.3843
FBgn0010407	Ror	5.99257	2.01877	2.97057	3.51307	3.1714	1.0919	2.57397	3.56883	2.47333	1.37793	2.3112	0.862033
FBgn0010408	RpS9	1152.05	464.212	736.207	273.465	1418.04	678.261	788.231	691.763	702.484	431.284	614.807	726.998
FBgn0010409	RpL18A	5390.84	2220.16	3221.42	1587.18	6421.44	2856.28	3270.71	2981.43	2758.93	1861.61	3467.62	3445.39
FBgn0010411	RpS18	5892.68	2500.76	3132.26	1585.99	7001.42	2974.62	3286.56	3170.22	3287.11	2682.07	3289.53	3239.4
FBgn0010412	RpS19a	1851.23	813.934	1236.84	585.341	2059.34	1144.47	1312.88	1315.21	1085.14	817.015	1219.59	1356.72
FBgn0010414	SerT	0.6547	0.415233	0.7412	17.7175	0.3808	0.0270333	0.0255	0.1128	0.06	0.385433	3.6419	0.0270333
FBgn0010415	Sdc	47.5592	61.2326	50.7351	71.5363	11.5901	5.95333	80.6827	59.2336	82.3589	82.6068	59.3977	72.4543
FBgn0010416	TH1	16.3693	31.432	20.96	46.1818	19.6493	35.1541	34.2369	29.4313	24.9293	30.4867	21.3137	33.026
FBgn0010417	Taf6	69.8862	18.24	24.7676	17.1707	57.7241	22.3391	23.0233	20.9487	21.9646	15.2804	23.9489	28.61
FBgn0010421	TfIIFbeta	5.50773	23.2389	15.8852	20.8335	6.42343	23.71	21.036	15.9661	16.5218	17.0488	18.3075	20.4136
FBgn0010422	TfIIS	21.6505	37.5304	25.6961	38.5241	18.1845	47.2146	57.6211	44.1064	29.758	35.8886	39.2281	61.919
FBgn0010423	TpnC47D	0.0672	0.0121667	0.0171667	0.0712667	0.0466333	0.5507	3.01793	13.1115	4.81103	0.193867	0.5275	0.0126333
FBgn0010424	TpnC73F	0.429733	0.0552333	0.242633	0.103267	0.4264	0.105133	0.131533	0.251567	1.4319	0.1879	0.141867	0.0934
FBgn0010425	epsilonTry	0.394667	0.00813333	0.0163667	0	0.197933	0	0	0.0885333	0.112933	0.00696667	0.0178	0.0275667
FBgn0010431	mtrm	21.8815	0.659833	0.6523	0.4819	106.805	0.169333	0.204267	0.4879	0.5011	0.557033	1.89013	0.674167
FBgn0010433	ato	0.248433	0.0663	0.190467	0	0.0768333	0.0361333	0.00893333	0.185867	0.0296	0.0209333	0.0517667	0.00716667
FBgn0010434	cora	48.1768	59.9756	54.7762	103.798	42.9341	103.223	235.143	114.458	137.57	63.8966	85.237	198.885
FBgn0010435	emp	0.343433	0.364967	1.4521	0.1534	1.87103	0.234167	0.977133	3.4344	0.364633	0.8203	2.7414	2.4281
FBgn0010438	mtSSB	11.3286	33.542	21.2756	21.3277	6.81367	31.2778	30.703	23.5838	21.1014	19.9457	38.8345	14.7772
FBgn0010441	pll	20.4132	11.6504	10.4666	12.7896	19.5342	11.5126	14.8762	13.4687	17.183	12.7448	9.0113	26.3656
FBgn0010452	trn	0.622333	3.0265	0.2617	2.0825	0.0415	15.4926	15.0838	9.60703	11.4795	0.3162	6.38927	0.0476
FBgn0010453	Wnt4	4.78433	6.41107	6.4564	4.6729	0.2692	1.26033	33.0331	5.2146	1.3084	0.448467	0.336133	0.0167333
FBgn0010470	Fkbp14	4.93943	63.6932	31.3698	157.155	4.5855	4.1102	54.6612	51.0039	51.8269	133.087	59.5947	173.317
FBgn0010473	tutl	0.149467	2.01053	1.50527	0.525	0.1374	0.237733	1.31673	0.3008	0.199367	0.0468667	0.0494333	0.540033
FBgn0010482	hlk	2.60327	7.63337	0.502	0.134033	0.775733	0.188433	0.285167	0.226833	0.923667	2.57793	2.3693	0.686467
FBgn0010488	NAT1	80.8621	77.8885	153.567	80.9424	102.591	98.6428	145.87	97.2974	155.753	86	87.2175	69.1769
FBgn0010497	dmGlut	3.53023	2.88767	5.58357	47.4069	1.30027	0.214367	13.8065	3.6567	5.39303	3.28803	2.7311	0.166533
FBgn0010501	Dcp-1	19.0522	27.3484	11.9634	16.2867	13.0391	15.6607	14.9127	18.7976	12.3747	22.2541	16.4149	25.0461
FBgn0010504	kermit	7.45117	12.01	14.5695	12.9168	11.3251	11.6765	19.5885	16.3425	33.7929	14.7837	7.66673	23.2944
FBgn0010516	wal	35.5797	108.529	93.2688	114.49	52.7953	111.287	194.715	134.209	154.854	103.877	92.3407	86.2688
FBgn0010520	Bka	9.1987	16.8169	12.338	19.4418	18.126	24.4521	18.5192	20.3171	16.9306	14.5763	14.8137	25.4556
FBgn0010531	Ccs	15.4632	17.2394	14.4848	23.0767	16.5216	18.2802	22.6995	17.6837	23.0618	18.8274	13.1624	27.6852
FBgn0010548	Aldh-III	77.4375	39.5198	29.2393	63.6362	72.7178	152.916	78.2438	46.1467	60.5103	115.799	37.3266	38.5274
FBgn0010549	l(2)03659	9.11617	2.5349	8.97013	40.8831	0.0576667	0.111067	4.6684	4.7548	3.53407	12.8773	25.9572	5.1694
FBgn0010551	Phb2	188.452	235.443	297.843	195.541	246.869	184.128	316.956	240.715	389.722	256.558	415.459	229.665
FBgn0010583	dock	11.9271	27.0337	22.4088	179.266	27.421	22.285	19.4898	17.0572	15.2237	21.3392	26.853	14.9584
FBgn0010590	Prosbeta1	131.025	123.192	119.596	167.087	187.904	160.672	164.849	113.139	142.704	118.936	161.776	135.106
FBgn0010591	Sply	14.7571	19.8745	23.6227	29.5132	24.4699	23.747	23.1765	22.0864	29.661	24.2838	17.0121	34.375
FBgn0010602	lwr	78.119	121.565	106.393	144.446	53.437	111.667	155.803	111.841	100.22	102.076	147.464	117.613
FBgn0010607	l(2)05714	7.01323	18.8625	15.7713	19.0159	9.95567	17.8025	14.0914	14.07	11.0269	14.2539	11.8234	32.4801
FBgn0010611	Hmgs	142.144	29.0518	106.658	44.1891	172.532	29.6369	61.245	51.67	145.531	52.6216	57.6643	42.0238
FBgn0010612	ATPsynG	146.105	213.059	239.907	194.021	202.391	234.195	347.397	224.35	230.393	201.41	252.192	213.253
FBgn0010620	CG10939	1.59473	35.5929	21.3659	43.5324	11.3258	172.09	4.10697	5.3331	1.0693	1.8321	0.464733	0.4118
FBgn0010621	CCT5	186.709	215.802	233.283	319.147	284.251	277.176	416.834	244.206	270.931	220.629	287.451	259.562
FBgn0010622	DCTN3-p24	6.55373	30.6005	15.5686	21.8659	10.105	17.2956	34.2384	29.1932	27.9004	29.6713	29.3909	23.0265
FBgn0010638	Sec61beta	124.853	215.078	132.896	212.926	148.991	179.822	218.442	158.068	166.01	162.825	214.664	175.327
FBgn0010651	MFS14	5.88983	14.7036	2.98043	44.1393	0.426633	9.04533	2.95113	4.7483	2.1851	5.2397	5.72743	12.0262
FBgn0010660	Nup214	87.9256	27.1182	31.8497	27.9163	45.0032	36.1521	34.9311	26.7878	27.9798	22.7036	22.6922	26.9353
FBgn0010741	Pfdn2	183.296	142.176	126.361	133.983	223.696	113.517	129.545	127.59	103.417	170.186	161.703	131.444
FBgn0010747	Srp54k	58.4773	52.3781	36.4831	44.4105	80.4122	49.272	50.0362	41.7827	41.612	50.2544	38.1798	49.0169
FBgn0010750	atms	43.2385	33.2827	25.1877	25.3412	56.7513	39.3192	40.006	28.308	24.9833	26.3841	37.745	34.0851
FBgn0010762	simj	21.2918	9.70923	16.9828	15.5447	35.0072	12.5576	16.2585	16.1993	18.3681	12.813	16.0304	12.9683
FBgn0010768	sqz	1.34107	6.30707	3.49493	1.0466	0.2496	11.1579	8.2873	7.17373	5.60977	2.85643	4.6777	0.3386
FBgn0010770	ppan	7.80227	32.8105	14.8932	27.6594	17.4426	25.9173	33.9876	26.3739	18.5593	15.2385	25.4902	29.2109
FBgn0010772	Xe7	32.2087	36.1197	29.7754	41.3277	20.5088	34.7548	28.0325	33.7686	26.9428	37.7462	31.5369	63.6093
FBgn0010774	Ref1	89.9922	175.1	175.944	120.268	72.439	114.625	154.123	138.137	128.911	122.333	181.313	139.114
FBgn0010786	Hmbs	273.5	164.224	264.854	47.6513	310.953	67.6193	48.2859	52.7735	124.022	202.056	210.401	71.9353
FBgn0010803	TrpRS	94.3212	49.8474	86.3851	52.4777	159.605	49.6947	51.2008	41.5052	123.02	55.7373	58.9891	51.3621
FBgn0010808	Chchd3	65.6698	53.8304	48.9581	43.9005	61.3567	42.4162	60.5938	49.9968	60.1933	48.4695	58.4792	49.8235
FBgn0010825	Gug	30.4964	16.2196	27.4193	18.0307	12.2637	23.9109	24.2362	16.7744	22.8863	18.8663	19.4789	16.1622
FBgn0010830	l(3)04053	15.111	9.75417	10.0399	8.1455	16.4925	9.64247	13.0843	8.79317	9.5407	7.4687	11.7065	10.9551
FBgn0010877	l(3)05822	25.1557	18.6725	25.468	17.5112	13.541	13.7585	21.393	23.0593	21.4298	19.5027	23.9281	43.9202
FBgn0010894	sinu	16.6943	29.6529	43.7912	49.0151	17.2766	35.4866	10.7107	14.3776	28.5239	29.1369	32.1957	12.3909
FBgn0010905	Spn	10.1704	17.5147	11.9994	14.6025	3.23343	16.3271	8.4272	4.8772	2.41267	12.0761	9.71887	11.353
FBgn0010909	msn	211.803	102.949	174.676	160.193	126.004	72.6067	79.9405	60.2811	46.6868	170.357	224.267	116.753
FBgn0010926	l(3)07882	13.4248	10.6998	6.94327	13.7256	10.1196	13.0219	16.3157	11.957	8.82533	6.48173	7.86973	9.89283
FBgn0011016	SsRbeta	63.1441	185.968	108.008	172.696	275.151	106.166	100.854	81.9492	79.2348	151.802	133.178	233.711
FBgn0011020	Sas-4	3.4198	12.5775	6.078	12.7723	5.80147	14.0667	10.0823	12.0097	5.9727	10.5557	7.20007	13.6715
FBgn0011202	dia	2.99057	7.8	5.81463	9.85567	2.79067	10.4833	7.8966	8.17987	5.49643	8.08503	5.72817	9.44157
FBgn0011204	cue	22.7523	117.454	131.879	50.041	39.7277	140.941	121.529	35.0118	44.566	136.121	116.531	50.5487
FBgn0011205	fbl	24.0513	5.51053	4.72163	6.64967	10.2581	6.03297	4.46997	7.59877	5.7848	6.21753	5.67613	6.2721
FBgn0011206	bol	0.687033	0.684833	1.8046	0.220233	0.337	0.7554	0.3966	0.442	0.657467	1.18967	5.97117	0.938967
FBgn0011207	pelo	27.3144	31.815	32.6503	29.9049	24.4132	23.1623	33.6441	31.2067	29.5082	37.3972	41.5353	36.0096
FBgn0011211	blw	389.014	371.144	486.492	299.935	482.213	419.898	719.61	389.276	609.803	297.407	460.953	335.032
FBgn0011217	eff	199.339	234.968	240.078	190.653	343.629	196.742	193.789	175.064	184.394	257.759	195.322	211.975
FBgn0011224	heph	7.13277	6.72623	23.0065	23.5228	11.2706	58.9504	20.0011	14.1384	25.0228	7.95853	3.8184	1.25517
FBgn0011225	jar	55.5703	13.0948	20.784	24.1299	30.0838	31.226	21.3857	12.5952	15.9711	32.7229	20.0842	105.901
FBgn0011227	ox	54.699	111.509	117.973	157.946	149.038	188.543	218.169	170.998	167.9	106.528	77.2983	138.718
FBgn0011230	poe	50.3896	20.1487	20.3563	22.0321	36.9263	34.5039	33.5659	26.5729	36.423	22.1995	21.5722	21.3522
FBgn0011232	scat	10.986	11.6934	10.6893	11.2473	10.6681	14.5908	10.6651	12.8848	12.0405	12.6358	13.2678	10.2616
FBgn0011236	ken	53.9823	28.7654	36.993	33.62	43.1917	22.2164	44.2066	36.0567	36.1419	30.2878	46.8454	17.408
FBgn0011239	ms(2)35Ci	0.182967	0.0418667	0.0201333	0.0118667	0	0	0	0.0109333	0	0	0	0
FBgn0011244	Hsp60B	0	0.00436667	0.0400667	0	0.00863333	0	0.1666	0	0.0934333	0.0116333	0.0065	0
FBgn0011259	Sema1a	0.8214	1.30997	2.58973	7.1843	0.156567	2.07263	12.8668	6.04017	5.8484	0.900367	1.99113	0.913667
FBgn0011260	Sema2a	95.1192	79.2994	87.3888	96.8772	58.5962	89.9588	62.5589	38.0818	33.7089	104.27	40.1493	68.5334
FBgn0011270	Pglym87	0	0	0	0	0.0199	0	0	0	0	0	0	0
FBgn0011272	RpL13	1934.89	779.332	1029.23	453.972	1864.16	902.584	1289.01	1048.12	975.352	686.154	1459.04	1130.5
FBgn0011273	Acam	0	0	0	0	0	0	0	0	0	0	0	0
FBgn0011274	Dif	3.7201	8.6596	20.6554	13.8409	0.328467	1.47577	11.1887	20.9542	27.5914	7.4991	13.8752	51.0617
FBgn0011276	HLH3B	0.199467	0.0418667	1.26863	0.0778	0.219567	0.1186	0.0362	0.811333	0.3284	0.3331	0.179867	0.0850667
FBgn0011277	HLH4C	0.119667	0.0856667	0.4192	0.0353	0.155433	0.1113	0.0085	0.0406333	0.0608667	0.0656	0.0409	0.00306667
FBgn0011278	lbe	0	0	0	0	0.0081	0	0	0	0	0.00563333	0.0225333	0
FBgn0011279	Obp69a	0.664067	0.1095	1.0079	0.129767	0.234667	0.303	0.0827667	0.514933	0.885733	0.3901	0.3132	0.2029
FBgn0011280	Obp19d	2.44367	0.2604	0.499533	0.0888667	1.97017	0.282433	0.164333	0.6697	0.2786	0.682167	0.245167	0.137333
FBgn0011281	Obp83a	0.0306	0	0	0	0.00963333	0	0	0.0137	0.0358667	0	0	0
FBgn0011282	Obp84a	0	0.2484	0.154033	0.332733	0.0113	0.320633	0.384967	0.437967	0.259167	0.2366	0.1578	0.372667
FBgn0011283	Obp28a	0.3847	0.145533	0.1862	0.0556333	0.247467	0.0369	0.0105333	0.0801333	0.141267	0.0757667	0.252433	0.00763333
FBgn0011284	RpS4	3962.69	1514.11	2107.21	1181.98	4499.38	2029.78	1959.1	1874.12	1708.03	1459.36	1731.78	2326.67
FBgn0011286	RyR	0.114867	0.126767	0.0449333	0.0149333	0.0726	0.0152333	0.0570333	0.523567	0.363467	0.124467	0.112533	0.328367
FBgn0011288	Snap25	20.3758	10.4951	45.7766	0.5772	28.7072	8.64147	63.2257	71.639	84.6875	33.5864	34.9293	5.24933
FBgn0011289	TfIIA-L	68.806	58.2052	38.7939	43.9795	55.1987	44.1539	59.6025	48.4448	50.7448	42.2199	82.495	91.2476
FBgn0011290	Taf12	96.1908	38.0936	62.8814	26.5063	64.7921	49.8786	40.6664	34.3461	40.5337	34.4576	37.355	49.4165
FBgn0011291	Taf11	11.2532	35.1697	23.2582	20.8028	17.0379	18.9449	26.7169	34.679	21.7915	17.1692	28.8777	22.3682
FBgn0011293	a10	1.07967	0.154233	0.294167	0.165933	0.758267	0.0725	0.0525667	0.7287	0.1434	0.130233	0.234833	0.253833
FBgn0011294	a5	0	0	0	0	0	0	0.0228	0.198533	0.121867	0	0	0
FBgn0011296	l(2)efl	17.0477	0.455067	1.16913	1.31553	0.184967	2.1986	1.67127	0.498933	2.03817	0.1229	0.9226	0.285933
FBgn0011297	Alg3	9.66607	20.7787	11.5764	11.6515	6.0151	17.8215	17.2064	12.7875	9.85587	16.6174	16.102	22.3622
FBgn0011300	babo	13.0432	24.3453	20.7603	34.1024	8.5549	40.4423	29.2812	24.176	26.975	22.4785	24.0832	39.3972
FBgn0011305	Rsf1	14.442	58.8601	27.2781	33.1191	25.1412	45.2867	62.7397	56.3507	38.7069	51.7987	48.9023	42.3791
FBgn0011327	Uch-L5	19.389	72.2764	38.3778	64.7171	20.9692	95.4348	65.212	51.4789	41.7747	54.1936	65.5625	63.0799
FBgn0011335	vers	21.8257	22.1269	21.7548	20.6655	10.9091	19.6348	16.2826	18.4705	13.2348	17.6716	19.7356	25.5088
FBgn0011336	Stt3B	57.8058	91.4074	74.6031	123.931	69.1375	123.223	136.188	79.7815	118.959	107.872	87.9631	98.0142
FBgn0011361	ND-ACP	221.214	357.088	365.284	187.363	534.622	203.119	268.667	186.63	261.123	379.196	490.7	190.316
FBgn0011455	ND-SGDH	185.012	94.7576	127.325	86.9998	159.8	94.7506	127.18	99.9603	120.68	98.7716	117.175	133.565
FBgn0011474	Set8	5.86643	15.3856	14.4515	12.5671	10.438	18.6822	23.5407	16.6454	17.0177	11.9956	13.7321	9.40017
FBgn0011476	l(3)neo43	0.726533	1.86313	0.903133	1.01297	1.57073	1.32283	0.983833	1.21833	0.567433	1.2928	0.792867	1.72113
FBgn0011481	Ssdp	8.95767	20.4302	15.8534	19.6395	8.62853	22.1676	22.6442	19.3246	17.1905	22.297	19.3162	15.1087
FBgn0011509	SrpRbeta	34.3003	60.9549	52.5723	56.8584	39.9367	65.4045	59.9636	48.6582	50.4436	72.726	54.6845	67.87
FBgn0011554	etaTry	0.3468	0	0	0.0133667	0.1463	0	0.0194	0.0616667	0	0.0794333	0	0.00963333
FBgn0011555	thetaTry	0.0484667	0.00803333	0.0065	0	0	0.00803333	0.0493667	0.1449	0.0752	0.1145	0	0
FBgn0011556	zetaTry	0.177933	0	0	0	0.133933	0.0089	0	0.0142667	0	0.0332667	0	0
FBgn0011559	Acp36DE	0.00516667	0.00846667	0.0208	0.1524	0.0233667	0.00496667	0.108133	0.369133	0.121533	0.0151	0.00663333	0.0168333
FBgn0011566	Smyd3	7.34427	5.79893	6.87233	7.39573	9.83873	7.77473	6.36173	7.75677	6.68917	7.52813	6.86177	14.3025
FBgn0011569	can	0.0139333	0.00326667	0.005	0.0249	0.0208667	0.0092	0.0138	0.0824	0.0194333	0	0.0261333	0
FBgn0011570	cpb	243.529	237.997	218.678	234.582	343.402	154.339	89.5831	75.1715	87.7853	106.767	101.596	64.3911
FBgn0011573	Cdc37	89.6481	68.202	39.3421	48.1255	120.32	47.813	42.8875	33.7534	36.5102	84.2095	64.985	44.2837
FBgn0011576	Cyp4d2	0.00306667	0	0.00576667	0.0047	0.0076	0.00896667	0.00466667	0.0022	0	0.0124	0	0.00203333
FBgn0011581	Ms	0.1226	0.115533	0.2773	0.252967	0.0631	0.0456	2.48777	4.83737	5.197	0.176533	0.1179	0.0839
FBgn0011582	Dop1R1	0.0038	0.00616667	0.0296	0.00433333	0.0039	0	0.0151333	0.0633667	0.237767	0.0131667	0.0403667	0.00183333
FBgn0011584	Trp1	31.1228	37.0017	39.8337	49.8904	32.0402	55.289	37.7133	28.6749	49.2655	49.1523	29.7124	49.3847
FBgn0011586	e(r)	52.5671	77.8909	41.2726	120.683	59.6874	82.6502	64.776	74.4834	48.196	77.9511	57.0595	76.0483
FBgn0011589	Elk	0.255367	0.148567	0.348833	0.26	0.505567	5.9591	0.0456333	0.286667	0.0972667	0.256367	0.195133	0.0214
FBgn0011591	fng	10.0147	27.2405	10.6164	57.8509	1.94977	95.2101	80.9161	61.1572	49.381	9.0484	11.2355	54.8535
FBgn0011592	fra	120.59	87.2157	91.334	472.104	14.9823	50.1585	55.2188	34.6782	84.9927	56.931	155.532	11.0794
FBgn0011596	fzo	0.630267	0.1007	0.2402	0.0298	0.380133	0.0228667	0.104667	0.0767333	0.375767	0.0760333	0.0831333	0.0630667
FBgn0011603	ine	0.219767	0.245933	0.0675333	0.0233667	0.0743	0.114433	11.3723	8.68803	6.01197	0.346733	0.692733	0.00456667
FBgn0011604	Iswi	52.5043	57.9697	38.6732	104.821	83.6421	115.035	116.56	62.9144	73.8498	55.0991	47.3475	81.7534
FBgn0011606	Klp3A	9.1209	21.0334	10.2619	28.9218	17.0096	24.1492	24.3443	21.3064	12.674	20.5857	19.1246	25.7735
FBgn0011638	La	463.207	246.024	414.143	252.907	609.088	241.359	311.021	273.918	411.739	192.727	362.823	198.223
FBgn0011640	lark	101.852	67.9134	55.0722	55.7659	121.395	70.6932	82.0132	57.0725	49.8952	56.5743	68.673	61.0353
FBgn0011642	Zyx	31.9694	49.1079	41.4292	74.4916	67.0182	60.7634	35.3364	37.94	39.3762	49.5549	28.1158	51.8633
FBgn0011648	Mad	15.0873	29.8624	20.3799	21.6391	7.38933	38.2358	27.2463	25.1766	20.72	19.3406	35.1717	17.988
FBgn0011653	mas	0.269367	0.0345	0.0405	0.00316667	0.0238	0.0478667	0.0719333	0.1353	0.0720333	0.0301667	0.0253667	0.0216667
FBgn0011656	Mef2	2.9403	4.77273	4.3884	4.3549	1.001	5.31783	9.56573	9.7425	6.66083	4.4702	16.0054	2.12433
FBgn0011659	Mlh1	19.4626	18.46	7.77937	14.2776	6.07063	23.159	15.8669	16.0185	8.49837	18.8729	18.3718	37.7057
FBgn0011660	Pms2	9.61697	16.3455	14.4138	23.7507	6.18717	30.5072	12.5645	12.3016	11.578	14.771	15.0631	15.6341
FBgn0011661	Moe	225.93	181.553	198.533	152.95	329.361	303.733	244.273	178.791	145.023	177.17	396.17	230.499
FBgn0011666	msi	6.0333	17.0751	11.3035	14.8834	3.73553	28.9507	4.97603	4.2652	5.1624	11.3649	15.1674	7.0519
FBgn0011668	Mst57Da	0.519667	0.126567	0.455967	0.0365333	0.1135	0.134	0	0.0648667	0.2543	0.154533	0.1642	0.0452
FBgn0011669	Mst57Db	0.9169	0.389267	0.903733	0.124933	0.681033	0.444133	0	0.3883	0.402933	0.156533	0.8262	0.118633
FBgn0011670	Mst57Dc	0.590633	0.656933	1.5908	0	0.157667	0.0805333	0.1669	8.08833	1.0749	0.224933	0.450433	0.0862667
FBgn0011672	Mvl	4.72747	4.46293	5.30263	8.61413	7.70633	7.9115	4.55357	4.88917	8.83843	7.50693	4.31483	25.9728
FBgn0011674	insc	23.7406	9.70473	21.2099	2.74127	2.2308	0.8075	2.02483	15.6246	2.09993	19.6903	15.9504	1.0818
FBgn0011676	Nos	6.28267	0.861667	23.0354	104.563	9.28737	0.3273	2.1847	5.0921	7.35047	68.8014	50.2064	22.1481
FBgn0011692	pav	13.9172	43.5066	15.7162	63.0431	17.191	63.5119	55.018	31.3482	22.5226	58.6988	55.3949	36.2353
FBgn0011693	Pdh	0.0923667	0.302033	0.297467	0.153633	0.0692	0.174167	0.227	0.4597	0.196167	0.1236	0.306733	0.333633
FBgn0011694	EbpII	0	0	0	0.3758	0	0	0	0	0.0123333	0	0	0
FBgn0011695	EbpIII	17.5606	0.8596	2.08683	0.356	26.7501	0.501233	0.7375	1.74603	63.3746	0.681633	0.9905	0.352533
FBgn0011701	repo	0.421967	0.464433	2.17823	0.126	0.23	0.0630667	122.731	77.2181	126.359	0.117133	0.2956	0.0691
FBgn0011703	RnrL	208.813	114.047	125.344	140.004	182.066	157.032	146.086	116.483	122.19	108.397	146.416	86.6375
FBgn0011704	RnrS	100.198	145.501	56.0889	177.495	11.644	186.334	188.467	176.097	92.654	119.359	161.121	157.858
FBgn0011705	rost	2.45143	8.7808	7.1805	1.32783	0.455167	1.242	4.2057	4.86343	10.2891	8.7619	8.91613	12.8782
FBgn0011706	rpr	74.6395	15.5563	23.5437	9.40327	15.7856	2.2504	2.19223	4.0079	9.6777	15.3904	5.07883	1.175
FBgn0011708	Syx5	95.1066	25.4694	38.0788	34.087	65.2606	24.8106	28.867	33.513	43.4921	34.4322	32.3973	45.8671
FBgn0011710	Septin1	63.7461	67.1359	74.924	120.45	75.8528	79.8984	81.6323	71.2801	85.9011	73.668	70.0169	90.3923
FBgn0011715	Snr1	24.4634	61.8049	24.7614	48.1053	33.4506	60.6175	66.0369	56.3544	36.463	41.2198	49.6597	72.0122
FBgn0011722	Tig	10.0274	2.10113	8.00563	31.8293	144.996	0.1608	15.725	10.0539	56.2959	109.396	193.32	15.3713
FBgn0011723	byn	0.0403333	0.0018	0.0107	0.00436667	0.00696667	0.00476667	0.0578333	0.0681	0.485733	0.0423	0.0476	0
FBgn0011725	twin	4.1063	15.5602	10.2673	19.7729	3.37	19.824	19.3759	25.1995	11.5433	17.0813	16.2895	16.1009
FBgn0011726	tsr	788.376	2120.16	1934.87	2131.38	2165.45	1502.96	2022.15	1512.99	1491.75	3116.63	2040.79	1886.29
FBgn0011737	Wee1	10.1923	14.6987	9.7484	14.9127	12.161	20.3777	18.4389	12.7025	12.0549	12.316	10.8373	13.8978
FBgn0011739	wts	19.3673	35.1747	35.4667	23.4624	14.5381	25.3326	29.0848	24.6988	20.3785	40.2873	13.2891	12.8825
FBgn0011740	alpha-Man-IIa	7.00757	8.22377	9.32347	20.8989	15.2726	29.4487	17.9398	13.8531	16.5689	9.4345	8.36067	11.3323
FBgn0011741	Arp6	61.5152	53.9006	34.9593	39.5622	95.4392	48.875	43.6227	46.0833	30.664	60.5004	69.4626	43.0498
FBgn0011742	Arp2	23.9263	71.2263	37.6953	78.9663	23.2072	48.1455	46.8606	44.2807	32.8621	59.2443	47.3893	64.9969
FBgn0011743	Arp53D	0.5725	0.0412667	0.216133	0.308367	0.2517	0.1455	0.0247333	0.00743333	0.0503667	0.0266333	0.0332333	0.0140333
FBgn0011745	Arp1	32.9218	88.847	71.6297	89.2058	75.3645	78.5172	100.659	77.7563	87.1535	78.9583	72.9475	54.8818
FBgn0011746	ana	0.9084	0.724933	2.62557	0.0239333	0.3599	0.093	0.0957333	0.0592333	0.226833	0.4004	2.28813	0.215233
FBgn0011747	Ank	11.892	39.6308	32.7903	129.27	21.5386	81.6463	67.8243	55.2769	59.404	52.5097	29.7907	73.8715
FBgn0011754	PhKgamma	31.2359	19.4998	39.9842	19.5741	67.2722	21.7381	18.5425	15.6044	30.2992	21.7237	18.361	24.5349
FBgn0011758	B-H1	0.0548	0	0.005	0.00326667	0.0139667	0	0	0.00896667	0.0162333	0.0179667	0.0134	0.00733333
FBgn0011760	ctp	45.8027	122.794	92.0973	103.566	130.018	124.977	109.681	105.366	83.7878	115.82	112.945	116.594
FBgn0011761	dhd	0.328933	2.01587	0.4857	0.0793333	0.0392	0.0732333	0.1558	0.224733	0.211867	0.135967	1.12517	0.0239333
FBgn0011762	Prim1	0.836967	12.9897	2.4281	13.8545	0.746867	12.5931	7.27407	8.17597	1.59753	11.5706	8.45497	13.68
FBgn0011763	Dp	27.6751	67.4466	38.7668	85.7151	24.3812	86.4974	95.0796	95.9208	52.8992	63.08	70.3759	63.1509
FBgn0011766	E2f1	23.5059	39.7899	57.1434	23.0983	35.4134	36.3013	51.218	33.3992	39.7322	38.5209	32.8037	61.6502
FBgn0011768	Fdh	186.287	107.531	59.7621	66.5842	161.463	98.7831	132.78	102.252	97.5985	79.6997	91.1218	101.517
FBgn0011769	Fdx1	57.6019	33.4108	70.3176	27.1697	75.0942	38.1906	28.609	37.012	79.7486	31.1748	45.3492	43.8878
FBgn0011770	Gip	14.5347	33.964	9.28393	20.7911	23.6712	18.3662	16.0634	24.21	14.7721	25.1067	28.1318	14.052
FBgn0011771	Hem	12.2726	20.9277	15.8088	32.4854	11.6975	33.0219	31.6336	20.4444	24.3364	19.3178	16.4754	27.0532
FBgn0011774	Irbp	108.188	41.5874	76.5248	40.9969	95.2538	27.6575	39.7841	41.542	53.8927	36.3357	54.0153	53.3308
FBgn0011785	BRWD3	46.4119	10.2171	10.532	14.9108	18.425	18.7957	18.0322	17.5474	15.4177	13.7316	13.3598	16.7492
FBgn0011787	mRpL12	79.0636	79.9464	69.1724	52.9943	49.2611	64.862	77.5297	60.5707	55.364	53.1303	82.7553	81.2079
FBgn0011802	Gem3	4.12807	8.4171	6.19923	8.692	3.43563	9.51297	7.84133	8.273	6.0756	7.09527	7.0719	9.31743
FBgn0011812	Lcp1Psi	0.173533	0.231133	0.269367	0.4638	0.0208333	0.0227	0.0239667	0.228233	0.3859	0.2024	0.197133	0.0603333
FBgn0011817	nmo	6.26483	4.19167	10.2341	5.11267	1.77843	3.27943	3.43863	3.48043	3.17677	1.69447	4.24557	2.1592
FBgn0011818	oaf	17.7248	8.71633	9.85417	31.7582	4.0072	14.2094	14.8526	16.9343	12.3008	14.2577	22.8515	13.2345
FBgn0011822	Pgcl	14.2591	0.00366667	0.0415	0	0.0140667	0	0.0175667	0.0239333	0.0108333	0	0.0257667	0
FBgn0011824	CG4038	30.4568	103.248	41.0989	94.2071	40.4632	102.099	117.319	86.5705	56.1675	42.8342	104.212	72.2146
FBgn0011826	Pp2B-14D	12.6812	13.8132	10.3917	10.6296	21.6687	12.8712	11.4111	9.4364	9.84537	14.1273	14.7628	13.1226
FBgn0011828	Pxn	0.280933	0.202667	0.679	0.156167	0.0722667	0.0667333	0.782867	0.0497	0.119533	0.167033	0.648567	0.1914
FBgn0011829	Ret	0.291067	0.107	0.2865	0.1491	0.0435333	0.0457333	1.02673	0.2901	0.151233	2.03663	3.4843	0.134967
FBgn0011832	Ser12	0	0.0159667	0	0.00683333	0	0	0.0136333	0.5045	0	0	0	0
FBgn0011834	Ser6	0.0167333	0.0196333	0.0150667	0	0	0	0	0.0320333	0.00786667	0	0	0.0104333
FBgn0011836	Taf2	10.2705	14.7961	12.1779	14.8714	16.7894	22.1435	14.7507	13.9379	11.5676	15.9845	12.2028	17.861
FBgn0011837	Tis11	9.5348	11.9935	16.1311	22.4414	3.1672	10.0039	14.7131	15.7012	13.8712	13.0895	12.7227	18.0397
FBgn0011840	tRNA:Ala-AGC-2-3	0	0	0	0	0	0	0	0	0	0	0	0
FBgn0011844	tRNA:Asp-GTC-1-10	0	0	0	0	0.131967	0	0	0	0	0.0803	0.102633	0
FBgn0011845	tRNA:Asp-GTC-1-11	0.981767	0	0	0.376767	0.669967	0	0.252433	0.6636	0.2085	0.331533	0.102633	0.326233
FBgn0011848	tRNA:Glu-TTC-1-6	0	0.0668667	0.205133	0	0	0	0	0	0	0	0	0
FBgn0011849	tRNA:Glu-TTC-1-5	0.574533	0	0	0.1692	0.299833	0	0	0.142067	0	0	0.205233	0.0693667
FBgn0011850	tRNA:Glu-TTC-1-4	0.533167	0.116633	0.307733	0	0.263933	0.1437	0	0	0.295333	0	0.205233	0
FBgn0011851	tRNA:Glu-CTC-3-4	0	0	0	0	0	0	0	0.150733	0	0	0	0.0693667
FBgn0011852	tRNA:Glu-CTC-3-5	0	0	0	0	0	0	0	0	0	0	0	0
FBgn0011853	tRNA:Glu-CTC-3-6	0	0	0	0	0	0	0	0	0	0	0	0
FBgn0011855	tRNA:Glu-CTC-3-9	0	0	0	0	0	0	0	0	0	0	0.0994667	0
FBgn0011858	tRNA:Phe-GAA-1-8	2.586	0.0924	1.1	0.261167	0.2957	0	1.4861	1.65007	0.793933	0.343967	0.2662	0
FBgn0011859	tRNA:Gly-GCC-1-1	0.548433	0.724933	0.562667	1.09187	0	0.492433	0.247667	0.644367	0.6166	0.258267	0	0.392533
FBgn0011860	tRNA:Gly-GCC-1-2	0	0	0	0	0	0	0	0	0	0	0	0
FBgn0011861	tRNA:Gly-GCC-1-3	0.106267	0.095	0.0957	0	0.415733	0	0	0.0764333	0.2549	0.0901667	0	0
FBgn0011862	tRNA:Gly-GCC-1-4	0.229633	0.0678	0.222233	0	0	0	0	0.148467	0	0	0	0
FBgn0011863	tRNA:Gly-GCC-1-5	0	0.177433	0.1914	0.0623333	0	0	0.077	0.0764333	0.0998333	0	0	0
FBgn0011864	tRNA:Gly-GCC-1-6	0.246733	0.154133	0.1182	0	0	0.251867	0	0.751133	0.0998333	0	0	0
FBgn0011865	tRNA:Gly-GCC-1-7	0	0	0	0	0	0	0	0	0	0.180333	0	0
FBgn0011866	tRNA:Gly-GCC-2-1	0	0	0	0	0	0	0	0	0	0	0	0
FBgn0011867	tRNA:Gly-GCC-1-8	0	0	0	0	0	0	0	0.0951	0	0	0	0
FBgn0011868	tRNA:Gly-GCC-1-9	0	0.095	0	0	0.133833	0.179	0	0	0.199667	0	0	0.202867
FBgn0011869	tRNA:Gly-GCC-1-10	0	0	0	0	0	0	0	0	0	0	0	0
FBgn0011870	tRNA:Gly-GCC-1-11	0	0	0	0	0	0	0	0	0	0	0	0
FBgn0011871	tRNA:Gly-GCC-1-12	0	0	0	0	0	0	1.0274	1.3999	1.40023	0	0	0
FBgn0011872	tRNA:Gly-GCC-1-13	0	0	0	0	0	0	0.993433	1.23937	0.211433	0	0	0.1234
FBgn0011877	tRNA:His-GTG-2-1Psi	3.04517	0.785567	0.393867	0.537467	1.1197	0.557433	0.303733	0.7292	0.459867	0.760567	0.468833	0.586233
FBgn0011878	tRNA:His-GTG-1-4	0.209567	0.718367	0.4021	0.768767	0.263933	0.369733	0.244233	1.65163	0.705433	1.35363	2.94323	1.6683
FBgn0011879	tRNA:Ala-TGC-2-1	0	0	0	0.0846	0.299833	0	0	0	0	0	0	0
FBgn0011880	tRNA:Ile-AAT-1-1	0.616567	1.94597	0.504667	0.358267	0	1.47107	1.16117	0.211567	0.143167	0.984433	0.299533	0.0635667
FBgn0011881	tRNA:Ile-AAT-1-3	0.804067	0.0567333	0	0.119633	0	0	0	0	0	0	1.0504	0.135
FBgn0011882	tRNA:Ile-AAT-1-4	0	0.1135	0.191633	0	0	0.139833	0.147767	0	0	0.0781333	0	0
FBgn0011883	tRNA:Ile-AAT-1-5	0.118367	0	0	0	0	0	0	0	0	0	0	0
FBgn0011884	tRNA:Ile-AAT-1-6	0.6124	0.6861	0	0.0781667	0.2917	0.172833	0.155733	0.0733333	0.3821	0.320867	0.0967667	0.0675
FBgn0011885	tRNA:Ile-AAT-1-7	0.138933	0	0	0	0	0	0	0.160367	0	0	0	0
FBgn0011887	tRNA:Lys-CTT-1-4	0	1.61643	0.301133	0.0606333	0	0.7673	0.2871	0	0.297033	0.567967	0.6336	0
FBgn0011888	tRNA:Lys-CTT-1-3	0	0	0	0	0	0	0.445	0	0.145133	0	0	0
FBgn0011889	tRNA:Lys-CTT-1-2	0	0	0	0.298367	0.252633	0.7816	0.0749	0.0743333	0.1942	0.263067	0.2662	0
FBgn0011890	tRNA:Lys-CTT-1-5	0.625	0.115067	0.4161	0.2419	0.844067	0.186233	0.3539	4.1421	0.399833	0.0843	0.1012	0
FBgn0011891	tRNA:Lys-CTT-1-1	0.479967	0.5023	0.287333	0	0	0.233933	0	0.140133	0.1942	0.3304	0	0
FBgn0011892	tRNA:Lys-CTT-1-6	0.140833	0.0659333	0	0.166867	2.44373	0.2318	0	0.0700667	0.399833	0	0.0981	0
FBgn0011893	tRNA:Lys-CTT-1-7	0.239967	0	0	0.121267	2.04707	0.430133	0.165967	0.148667	0.5507	0.591733	0	0
FBgn0011894	tRNA:Lys-CTT-1-8	0.2442	0.0659333	0	0.181933	2.73943	0.351467	0.0749	0.0700667	0.199933	0.1686	0.1962	0
FBgn0011895	tRNA:Lys-CTT-1-9	0.7942	0.123467	0	0	4.26677	0.3482	0.4082	0.140133	0.399833	0.664133	0.2662	0.188467
FBgn0011896	tRNA:Lys-CTT-1-10	0	0	0.229933	0	0	0	0.4831	0.0700667	0.205633	0.0792	0.1012	0
FBgn0011897	tRNA:Lys-CTT-1-11	1.39083	1.11793	0.662233	0.288133	1.8623	0.246033	0	0	0.1942	0	0.2343	0.136867
FBgn0011902	tRNA:Lys-TTT-1-1	1.2826	0.2301	7.1085	0	0.761733	0.3614	0.242233	0.3813	0	0.0792	0.1331	0.437833
FBgn0011904	tRNA:Lys-TTT-2-4	0	0	0	0	0	0	0.149767	0	0.0971	0	0	0
FBgn0011905	tRNA:Lys-TTT-2-5	0	0	0	0	0	0	0	0	0	0.1584	0	0
FBgn0011906	tRNA:Leu-CAG-1-1	0.247733	0	0	0	0	0	0	0	0	0.1393	0.0890333	0
FBgn0011909	tRNA:Leu-CAA-2-1	0	0	0.266933	0.440333	0.520167	0	0.213067	0	0	0	0	0
FBgn0011910	tRNA:Leu-CAA-1-1	0.3716	0.2172	0.177967	0	0.352233	0.155033	0	0	0	0	0	0
FBgn0011915	tRNA:Met-CAT-1-1	1.01423	0.123467	0.114967	0.0834333	0.252633	0	0.165967	0.0743333	0	0.175367	0	0
FBgn0011916	tRNA:Met-CAT-1-2	0.2067	0.263767	9.69823	0	0.252633	0.846467	0.557967	0	1.0476	0.674333	0.836033	0
FBgn0011919	tRNA:Met-CAT-1-5	0	0	0	0	0	0	0	0	0	0	0	0.814767
FBgn0011921	tRNA:iMet-CAT-2-1	0.1428	0	0.196933	0.0614667	0	0.2383	0.0841333	0.0753667	0	0.842567	0	0
FBgn0011927	tRNA:iMet-CAT-1-4	0.121667	0	0	0	0.406033	0	0	0	0	0	0	0
FBgn0011928	tRNA:iMet-CAT-1-5	0.1428	0	0	0	0	0	0	0	0	0	0.102633	0
FBgn0011931	tRNA:Asn-GTT-1-6	0	0.304067	0	0.0598333	0	0.8101	0.358467	0.142467	0.4789	0	0.1313	0.1907
FBgn0011932	tRNA:Asn-GTT-1-5	0	0	0.0918333	0	0	0.0579667	0	0	0.202867	0	0	0
FBgn0011933	tRNA:Asn-GTT-1-4	0	0	0	0	0.145867	0	0	0	0	0	0	0.2412
FBgn0011934	tRNA:Asn-GTT-1-8	0	0	0.113433	0.0823	0.1284	0	0	0	0	0	0.193533	0.127133
FBgn0011935	tRNA:Asn-GTT-1-7	0.101967	0	0	0	0.274267	0	0	0	0.191567	0	0.2626	0
FBgn0011936	tRNA:Asn-GTT-1-3	0	0.1301	0	0	0	0	0	0.0733333	0	0	0	0
FBgn0011937	tRNA:Asn-GTT-1-2	0.101967	0.488367	0.183633	0.467267	0	0.115933	0.312833	0.146667	0.287333	0.415733	0.193533	0.0592
FBgn0011938	tRNA:Asn-GTT-1-1	0	0	0	0	0	0	0	0	0	0	0.362433	0
FBgn0011944	tRNA:Pro-TGG-1-1	0	0	0	0	0	0	0	0	0	0.2495	0	0
FBgn0011945	tRNA:Pro-TGG-1-2	0.121667	0	0	0	0	0.1437	0	0	0.196867	0	0.2699	0
FBgn0011948	tRNA:Arg-TCG-3-1	0	0	0	0	0	0	0	0	0	0	0	0
FBgn0011949	tRNA:Arg-TCG-3-2	0	0	0	0	0	0	0	0	0	0	0	0
FBgn0011950	tRNA:Arg-TCG-3-3	0	0	0	0	0	0	0	0	0	0	0	0
FBgn0011951	tRNA:Arg-TCG-3-4	0	0	0	0	0	0	0	0	0	0	0	0
FBgn0011952	tRNA:Arg-TCG-2-1	0	0	0	0	0.2957	0	0.149767	0.0743333	0	0	0	0.0644333
FBgn0011953	tRNA:Arg-TCG-1-1	0	0	0	0	0.130167	0	0	0.0925	0	0	0	0
FBgn0011954	tRNA:Arg-TCG-2-2	0.140833	0.3213	3.6452	0.665767	0.826367	0.129633	1.31203	0.9813	1.11397	0.0843	0.2662	0.0644333
FBgn0011955	tRNA:Arg-ACG-1-5	1.3068	0	0.186167	0	0	0	0	0.0700667	0	0.1584	0.0981	0
FBgn0011956	tRNA:Arg-ACG-1-3	0	0	0.194233	0	0	0.115367	0	0.214467	0	0.0792	0	0
FBgn0011957	tRNA:Arg-ACG-1-2	0	0.608067	0	0.250333	0.1263	1.48957	0.224667	0.280267	0	0.327	0.2343	0
FBgn0011958	tRNA:Arg-ACG-1-1	0	0.123467	0	0	0	0.176267	0	0.363133	0.145133	0.343967	0.1331	0
FBgn0011959	tRNA:Arg-ACG-1-10	0.103367	0	0.114967	0	0	0	0	1.24917	0	0	0	0.1289
FBgn0011960	tRNA:Arg-ACG-1-9	0	0	0	0	0	0	0	1.79837	0.0971	0.254567	0	0.136867
FBgn0011961	tRNA:Arg-ACG-1-8	0	0	0	0	0	0	0	1.42243	0	0	0	0
FBgn0011962	tRNA:Arg-ACG-1-7	0	0	0.3885	0	0	0	0.121133	0.5776	0	0	0	0.0600333
FBgn0011963	tRNA:Arg-ACG-1-6	0	0	0	0	0	0	0	0.1444	0	0.421467	0	0
FBgn0011965	tRNA:Arg-TCG-4-1	0	0	0	0	0	0	0	0	0	0	0	0
FBgn0011966	tRNA:Arg-TCG-2-3	0.347533	0.0659333	0	0	0.1263	0	0.165967	0.636333	0.4969	0	0	0
FBgn0011970	tRNA:Ser-GCT-2-1	0	0	0	0	0	0	0	0	0	0	0	0.0573667
FBgn0011971	tRNA:Ser-GCT-2-2	0	0	0	0.054	0	0	0	0	0	4.8504	0	0
FBgn0011974	tRNA:Ser-AGA-1-1	0	0	0	0	0	0	0.107833	0.2147	0	0	0	0
FBgn0011975	tRNA:Ser-CGA-1-1	0	0	0.2486	0.148567	0	0.0523	0	0.0823333	0	0	0.0873333	0.1603
FBgn0011976	tRNA:Ser-CGA-1-2	0	0	0	0	0	0	0	0	0	0	0	0
FBgn0011977	tRNA:Ser-CGA-1-3	0	0	0	0	0.2249	0	0	0	0	0	0	0
FBgn0011980	tRNA:Ser-AGA-3-1	0	0	0	0	0	0	0	0	0	0.141	0	0
FBgn0011981	tRNA:Ser-AGA-3-2	0.342733	0.318133	0.409433	0.148567	0.619767	0.219067	0.0666667	0.389467	0.2644	0.438133	0	0.106867
FBgn0011982	tRNA:Ser-AGA-2-1	3.07953	1.41653	2.0978	1.45257	3.2162	1.28517	1.07217	1.62727	2.28427	1.6972	1.1581	2.7392
FBgn0011983	tRNA:Ser-AGA-2-2	0	0	0	0	0	0	0	0	0	0	0.174667	0
FBgn0011984	tRNA:Ser-AGA-2-4	0.125367	0.0512	0.5404	0	0	0	0.0738667	0.164667	0	0	0.262	0
FBgn0011985	tRNA:Ser-AGA-2-3	0.106833	0.337267	0.0900667	0.381067	0.115867	0.126167	0.133333	0.198533	0.1292	0.367633	0.236967	0.361967
FBgn0011986	tRNA:Ser-AGA-2-5	0	0	0	0	0	0	0	0.257133	0	0	0	0.0609333
FBgn0011987	tRNA:SeC-TCA-1-1	0.236333	1.18327	0.860467	0.8095	0.327667	1.00607	1.50197	2.38497	0.167733	0.623733	0.589267	0.654833
FBgn0011993	tRNA:Thr-AGT-1-5	0	0	0	0	0.249233	0	0	0	0	0	0	0.0635667
FBgn0011994	tRNA:Thr-AGT-1-6	0	0.1301	0	0	0	0	0.147767	0.146667	0	0	0	0
FBgn0011998	tRNA:Val-CAC-2-2	0	0	0	0	0	0	0	0.0700667	0	0	0	0.0684333
FBgn0011999	tRNA:Val-CAC-2-1	0	0	0.186167	0	0	0	0	0	0	0	0	0
FBgn0012000	tRNA:Val-CAC-2-3	0	0	0	0	0	0	0	0	0	0	0	0.120033
FBgn0012001	tRNA:Val-CAC-2-4	0	0.0575333	0.114967	0	0.252633	0	0	0	0	0.1584	0	0
FBgn0012002	tRNA:Val-CAC-1-1	0	0.0924	0	0	0	0	0	0	0	0	0	0
FBgn0012003	tRNA:Val-CAC-2-5	14.397	0	0.618433	0	0.6862	0.0576667	0	0	0	0	0.1993	0
FBgn0012004	tRNA:Val-CAC-2-6	0.3267	0.0575333	1.1795	0.158467	0.278033	0	0	0	0.290233	0	0.3993	0
FBgn0012009	tRNA:Val-AAC-2-4	0.239967	0	0.0930667	0	0.1263	0	0	0.280267	0	0	0	0
FBgn0012010	tRNA:Val-AAC-2-3	0	0	0	0	0	0	0	0.184967	0.145133	0	0	0
FBgn0012011	tRNA:Val-AAC-1-1	4.48253	0.158333	1.06453	0.144067	0.256467	0.0587667	0.827567	1.15777	0.7015	0.1686	0	0
FBgn0012016	tRNA:Tyr-GTA-1-3	0.893367	0	0.186167	2.54417	0.1263	0.0708667	0	0.473767	0.199933	0.0843	0	21.9716
FBgn0012017	tRNA:Tyr-GTA-1-2	2.6317	0.0659333	0.7965	0.298367	0.591433	0	0	1.4523	0	0	0	0.9164
FBgn0012018	tRNA:Tyr-GTA-1-9	0	0	0.101167	0	0.147867	0	0	0	0	0.0792	0	0
FBgn0012024	tRNA:Tyr-GTA-1-8	0.521633	0	0	0	0.1263	0	0	0	0	0.0843	0	0.120033
FBgn0012025	tRNA:Tyr-GTA-1-7	0.2067	0	0.202333	0	0.252633	0	0	0	0.205633	0	0.1012	0.0684333
FBgn0012026	tRNA:Tyr-GTA-1-6	0	0	0.3035	0	0.425867	0	0.0749	0.369967	0.205633	0.1584	0.1962	0
FBgn0012027	tRNA:Tyr-GTA-1-5	0.3642	0.115067	0.208033	0.166867	0.443567	0	0	0	0	0.0792	0	0.0684333
FBgn0012028	tRNA:Tyr-GTA-1-4	0.488367	0	0.202333	0	0	0	0	0	0.145133	0	0.1012	0.120033
FBgn0012034	AcCoAS	14.3946	49.9231	61.0308	36.7348	27.7298	76.0544	21.8175	34.2364	33.2049	77.62	37.3717	71.6585
FBgn0012036	Aldh	170.426	184.275	258.767	266.611	392.521	179.87	211.14	135.863	369.022	323.21	222.206	298.481
FBgn0012037	Ance	12.6811	1.02493	2.7247	0.189167	0.7931	0.141767	0.0968333	0.139867	0.2914	0.0903	1.03253	1.37623
FBgn0012042	AttA	1.15967	0.112233	0.397367	0.203033	26.3022	1.23307	0.241967	0.198067	0.878733	0.0454667	0.697233	0.6902
FBgn0012051	CalpA	43.2501	10.0888	14.0491	30.7771	153.581	80.4872	25.3998	19.2287	32.0865	43.512	25.3446	36.8593
FBgn0012058	Cdc27	18.8588	23.7139	22.6309	18.0358	28.2773	20.8863	26.3023	21.364	20.2602	18.3751	23.3582	19.6355
FBgn0012344	Dh44	0.387467	0.131767	0.423833	0.0234667	0.156133	0.1278	0.0531	0.256	0.1749	0.1482	0.115033	0.0624
FBgn0013263	Trl	0.729067	6.82997	4.8769	5.4223	0.932433	7.77683	6.1409	7.0836	4.28257	6.60737	4.37877	8.81763
FBgn0013269	Fkbp39	29.0194	245.841	73.4424	238.041	50.8617	307.525	289.104	197.473	102.576	111.243	218.867	239.625
FBgn0013272	Gp150	91.3124	93.4592	210.905	154.852	156.991	344.787	288.778	155.711	201.529	149.192	153.725	6.15593
FBgn0013275	Hsp70Aa	10.2906	0.210533	0.859733	0.231233	13.7795	0.4045	0.511133	0.905667	1.2781	0.238767	0.309	0.108733
FBgn0013276	Hsp70Ab	149.306	2.58207	14.9766	5.98227	363.571	11.8511	9.55933	9.77513	17.1753	2.5364	4.2668	1.06997
FBgn0013277	Hsp70Ba	236.458	3.9171	16.1523	1.61923	235.207	3.2894	0.535167	1.5974	4.62513	2.5818	3.64743	1.29527
FBgn0013278	Hsp70Bb	135.262	124.904	109.969	28.3496	448.777	524.444	47.7104	37.2667	89.3668	162.733	31.1126	4.04167
FBgn0013279	Hsp70Bc	112.001	2.35177	8.60383	1.48267	69.3577	0.1126	0.571433	1.443	3.41387	0.7498	1.74903	0.709033
FBgn0013300	ProtA	0.3203	0.3313	0.823233	0	0.0316	0	0	0	0	0.0277333	0.3568	0
FBgn0013301	ProtB	2.0835	1.07533	1.90817	0	0.0823333	0.0124	0	0.00753333	0.0208667	0.127967	0.5511	0.0755
FBgn0013303	Nca	12.6087	48.513	39.2836	50	12.8168	52.3558	47.7247	49.2139	45.2168	48.5686	41.18	55.5102
FBgn0013305	Nmda1	304.347	96.1561	180.113	156.052	258.037	146.346	193.047	156.033	566.399	138.514	95.6304	101.709
FBgn0013307	Odc1	0.026	0.0153667	0.0389	0.8237	0	0.00336667	0.00706667	0.0667333	0.0346	0.0288667	0.0669333	0.0149667
FBgn0013308	Odc2	0.0503	0.0218333	0.1588	2.37637	0.015	0.0135333	0.0172333	0.243	0.0452667	2.03187	0.187333	0.0217333
FBgn0013323	Ptth	25.8213	1.66917	2.5988	1.6329	4.73213	0.242467	0.743567	2.60797	4.178	3.57057	0.6088	0.388867
FBgn0013325	RpL11	3299.23	1272.53	1812.38	995.786	3965.02	1668.66	1962.69	1683.18	1782.85	1334.85	1710.52	1686.87
FBgn0013334	Sap47	7.8771	6.72403	9.15093	10.4448	8.61913	12.0328	4.36667	5.74173	8.1052	16.4442	4.78413	12.1301
FBgn0013342	nSyb	0.358167	0.9918	0.373033	0.175033	0.4661	0.173633	0.0733667	0.4948	0.156833	0.793133	0.637567	0.199267
FBgn0013343	Syx1A	10.0181	8.59917	14.5549	15.213	5.57477	7.86253	14.1299	5.7285	11.6897	23.9338	12.749	5.27237
FBgn0013347	TfIIA-S	78.7323	149.676	128.059	141.34	128.126	139.118	166.03	159.023	137.052	148.976	140.758	195.848
FBgn0013348	TpnC41C	1.40787	0.584967	0.5551	0.0264333	1.0002	0.115667	0.0865333	0.0405	0.781467	0.116233	0.2572	0.214433
FBgn0013432	bcn92	180.283	71.1437	148.949	58.6571	156.544	35.2645	55.5648	71.8704	119.867	84.6798	129.474	37.3705
FBgn0013433	beat-Ia	0.0138	0.0274333	0.0404333	0.00826667	0.0705	0.00146667	0.0278	0.0231667	0.0238333	0.0148	0.0187	0.0083
FBgn0013435	Cdc2rk	6.05817	12.1493	8.28577	18.0802	5.33403	25.5941	16.3174	21.1714	16.0607	9.57293	8.01127	16.5053
FBgn0013467	igl	0.0026	0.0716667	0.0669667	0.0042	0.00746667	0.0029	0.0136333	0.3408	0.0578667	0.017	0.0671	0.0155667
FBgn0013469	klu	0.225833	0.219967	0.519133	0.0187333	0.0331	0.203467	3.15567	0.735967	0.251533	0.104167	0.431567	0.0456667
FBgn0013531	MED20	2.97893	16.2181	14.0354	15.788	8.06517	20.251	19.9264	13.2053	15.8667	12.6419	14.4648	18.5
FBgn0013548	l(2)dtl	7.8477	8.80987	4.80907	6.05283	2.09907	8.21203	9.71733	7.05523	4.1135	5.60377	10.0082	9.79173
FBgn0013563	Pex1	4.4936	11.0827	5.34867	4.2476	21.9566	6.20583	5.30007	4.3924	3.68927	3.9988	3.41307	5.44643
FBgn0013576	mtd	8.2049	10.0077	25.2786	6.0415	3.7384	8.20203	7.81563	7.63217	11.3064	11.4806	8.83437	13.3806
FBgn0013672	mt:ATPase6	6901.14	9820.64	6613.23	4241.54	13932.9	6968.61	5842.26	10276.8	7517.11	11285.6	5526.13	4622.9
FBgn0013673	mt:ATPase8	87.2589	210.688	88.9635	66.2588	302.197	150.815	204.434	288.846	214.022	238.824	112.967	96.5731
FBgn0013674	mt:CoI	3339.55	7846.17	11174.1	7129.3	6415.01	4995.61	6449.83	10777.8	7018.44	7439.35	7415.81	4794.72
FBgn0013675	mt:CoII	2096.43	6760.13	6234.66	5632.31	5461.11	3597.74	4513.09	8165.77	5461.01	5447.84	6030.01	3988.09
FBgn0013676	mt:CoIII	1680.47	11080.3	9923.59	10890.3	3028.51	7218.46	9680.89	14302.6	8070.51	9313.65	10953.6	6771.64
FBgn0013678	mt:Cyt-b	978.74	5471.02	2513.07	4527.73	1552.02	3747.61	4382.72	7098.11	3311.03	4725.02	4151.69	3080.97
FBgn0013679	mt:ND1	258.846	2342.16	301.592	1500.18	654.76	1154.63	1091.86	1694.24	561.23	1399.94	1004.06	1117.51
FBgn0013680	mt:ND2	19.8072	387.772	88.6462	169.976	177.728	166.38	142.001	443.422	174.634	253.405	85.5205	154.45
FBgn0013681	mt:ND3	122.181	3058.31	411.278	1980.04	579.157	1073.67	1570.23	2165.86	1663.59	1577.49	2178.85	2271.95
FBgn0013683	mt:ND4L	15.223	298.452	113.035	146.68	15.1869	138.964	144.722	491.035	89.4745	149.823	100.878	83.0973
FBgn0013684	mt:ND5	139.926	1783.34	183.103	1160.77	313.108	1004.47	990.147	1727.8	675.001	979.832	825.412	733.665
FBgn0013685	mt:ND6	2.64297	37.3209	6.26633	20.1776	3.71293	18.668	29.8772	60.0437	27.2654	38.2594	32.2049	27.0936
FBgn0013686	mt:lrRNA	81535.3	70053	66623.3	61522.2	68640	32275.6	51069.4	103474	45615.4	61012.9	58559.8	66977.3
FBgn0013688	mt:srRNA	115.12	99.0878	55.9316	54.0881	79.2205	44.2065	48.4046	120.285	46.2405	57.248	154.592	58.4102
FBgn0013689	mt:tRNA:Ala-TGC	1.44043	111.474	4.77343	46.0487	2.16253	18.4061	41.3771	156.26	55.5011	58.3755	29.5698	29.8125
FBgn0013690	mt:tRNA:Cys-GCA	0	0	0	0	0	0	0.176367	0	0	0	0	0
FBgn0013691	mt:tRNA:Asp-GTC	0	0	0	0	0	0	0	0.0763333	0	0.0955333	0	0
FBgn0013692	mt:tRNA:Glu-TTC	0	0	0.202833	0	0	0	0	0	0	0	0	0
FBgn0013693	mt:tRNA:Phe-GAA	0	0	0.331767	0	0	0	0	0	0	0	0	0
FBgn0013694	mt:tRNA:Gly-TCC	0	4.39337	0.3136	6.2075	0	2.44387	1.3022	3.28443	2.2852	3.8558	4.21167	2.3645
FBgn0013695	mt:tRNA:His-GTG	0	0	0	0.0670667	0	0	0	0	0.1605	0.186467	0	0
FBgn0013696	mt:tRNA:Ile-GAT	0.990133	4.1326	1.09743	6.674	9.4968	4.19043	4.85433	8.7324	9.1244	3.9283	1.56413	1.4975
FBgn0013697	mt:tRNA:Lys-CTT	0	0.1628	0	0.253033	0.133833	0.0593	0.170667	0.0720333	0	0.0866667	0	0
FBgn0013698	mt:tRNA:Leu-TAG	0	0.2816	0	0.387	0	0.0796	0	0.240867	0.325967	0	0.7143	0.0768333
FBgn0013699	mt:tRNA:Leu-TAA	0	0	0	0	0	0	0	0.0775	0	0	0	0
FBgn0013700	mt:tRNA:Met-CAT	0	5.29037	0.0984667	1.8304	0	4.50187	4.31413	6.18767	0.716867	0.790033	0.742967	1.60043
FBgn0013701	mt:tRNA:Asn-GTT	0	0	0	0	0	0	0	0	0	0	0	0
FBgn0013702	mt:tRNA:Pro-TGG	0	0	0	0	0	0.0638	0	0	0	0.0932333	0	0
FBgn0013703	mt:tRNA:Gln-TTG	0.385267	0.9273	0.341733	1.09303	0.275433	0	0.740267	2.5849	2.15387	0.964767	0.559233	0.331533
FBgn0013704	mt:tRNA:Arg-TCG	0	2.83653	0	4.5256	0.150833	1.05463	4.4979	7.74137	16.5553	4.8919	15.0005	2.0621
FBgn0013705	mt:tRNA:Ser-GCT	0	0	0	0	0.139733	0.0760667	0	0	0	0	0	0
FBgn0013706	mt:tRNA:Ser-TGA	0	0.0729333	0	0	0	0	0	0	0	0	0	0
FBgn0013707	mt:tRNA:Thr-TGT	0	0	0	0	0	0	0	0	0	0	0	0
FBgn0013708	mt:tRNA:Val-TAC	0	0	0	0	0	0	0	0	0	0	0	0
FBgn0013709	mt:tRNA:Trp-TCA	0	0	0	0	0	0	0	0.0775	0	0	0	0
FBgn0013710	mt:tRNA:Tyr-GTA	0.402767	62.6869	18.34	48.7807	1.70637	24.93	36.6147	60.0763	24.1798	27.807	20.5054	9.31177
FBgn0013717	not	5.20823	9.05793	9.3886	7.41553	2.89907	7.00177	8.30633	8.94857	8.99773	9.41083	7.07807	28.4595
FBgn0013718	nuf	9.09483	25.1964	39.3285	85.4728	19.0147	6.27903	32.1132	20.7681	28.1464	91.5888	61.9778	99.0392
FBgn0013720	pck	47.9181	41.4309	55.9156	34.5006	52.6238	37.5015	16.9969	19.8045	25.9167	32.5942	58.9622	12.4057
FBgn0013725	phyl	0.5227	0.363733	0.190967	0.0273667	0.1339	0.0603667	0.0855333	0.243467	0.150867	0.0457667	0.314467	0.00476667
FBgn0013726	pnut	34.3436	85.8267	61.6381	137.069	61.5688	147.283	75.4859	66.9127	52.3764	74.4605	85.15	164.681
FBgn0013732	sced	5.06073	8.983	7.21063	10.1882	6.306	9.106	7.56577	8.59723	8.2521	4.6694	4.87377	8.55953
FBgn0013733	shot	29.2478	8.77967	27.7942	41.6136	4.3341	29.2861	94.7273	55.3377	34.8939	37.5592	37.7578	32.0362
FBgn0013746	alien	25.5285	29.0371	27.7762	32.0233	39.9983	31.0866	28.083	20.5027	27.476	33.2639	23.518	31.0599
FBgn0013749	Arf4	38.0639	106.055	93.1226	190.306	78.06	128.812	108.699	86.7593	111.24	147.591	74.8833	128.999
FBgn0013750	Arf6	25.6884	77.1706	63.1809	100.663	29.4662	86.0565	73.0374	60.2061	65.3647	74.7605	78.4749	84.6754
FBgn0013751	Awh	0.255133	0.184233	0.3606	0.0055	0.0324333	0.004	0	0.2569	0.0377667	0.0776667	0.0296667	0.00446667
FBgn0013753	Bgb	24.1885	48.1425	30.8338	36.9035	32.7899	41.1925	24.9142	21.9853	17.87	27.8424	34.6297	41.5308
FBgn0013755	Bro	0.574867	0.378233	0.510967	0.0401667	0.648967	0.168	0.0474	0.709267	0.0392333	0.0562	0.1494	0.0630667
FBgn0013756	Mgtor	19.7741	26.3505	21.5788	54.9813	50.0866	66.7898	64.1798	40.5462	99.7199	26.8167	23.7146	33.404
FBgn0013759	CASK	13.1866	6.0686	8.09277	5.4474	11.1257	6.72273	8.49653	6.3028	9.66947	6.89207	9.318	17.7661
FBgn0013762	Cdk5	47.4191	19.429	29.9763	40.3098	26.3087	28.0779	20.981	24.9649	24.8131	28.7848	19.4787	23.7549
FBgn0013763	Idgf6	10.2257	299.231	25.1247	302.363	6.86413	1001.56	78.9735	118.538	108.281	6.57907	7.79557	91.3406
FBgn0013764	Chi	29.3058	23.3519	16.1714	17.2581	25.6573	15.3712	21.1873	18.6158	14.2873	15.7419	20.814	25.3619
FBgn0013765	cnn	9.6447	18.607	22.7516	25.3428	11.2377	21.0707	22.2288	34.1186	43.5731	21.1629	18.8659	22.0405
FBgn0013767	Crz	3.94213	0.322867	1.4452	0.178133	0.229367	0.1652	2342.94	1395.66	3644.5	0.3733	8.3671	0.113867
FBgn0013770	Cp1	244.719	187.314	160.32	265.25	66.8771	141.857	164.132	203.958	344.528	218.99	99.8443	157.996
FBgn0013771	Cyp6a9	4.9703	1.9783	7.74743	6.12333	0.2248	0.266833	6.0313	6.95907	12.3986	15.6325	11.6328	20.7024
FBgn0013772	Cyp6a8	0.2035	0.193167	0.197833	0.0462333	0.0267667	0	0.0222	0.0702	1.30637	0.184767	0.576433	0.127833
FBgn0013773	Cyp6a22	5.75457	0.677933	6.27153	2.3533	3.3555	0.335533	2.44393	2.68873	8.91083	5.8671	7.7476	10.8388
FBgn0013799	Deaf1	16.211	12.804	14.3113	11.2366	11.5442	11.8209	14.4996	10.4925	12.6137	10.671	15.1951	15.0368
FBgn0013810	Dhc36C	0.154667	0.0584	11.1002	0.0508	0.144233	0.0313	0.149767	0.3884	0.433533	0.361933	1.4111	0.0279
FBgn0013811	Dhc62B	4.22153	1.04853	4.1125	6.09203	8.99	0.895667	3.69937	1.98017	1.9207	1.7096	6.8185	0.985867
FBgn0013812	Dhc93AB	0.188867	0.0295667	0.0459667	0.0095	0.0700667	0.0391	0.226767	2.34867	0.427633	0.0559667	0.142333	0.0227667
FBgn0013813	Dhc98D	0.555533	2.3887	1.4855	2.73843	0.0441667	0.0074	0.0552	0.0417667	0.3724	0.00346667	2.62817	0.0103333
FBgn0013949	Elal	0.3574	0.0914667	0.1533	0.0504667	0.0540667	0.0148	1.24623	0.5899	43.5459	0.4347	0.682167	0.0181333
FBgn0013953	Esp	0.688133	2.91627	1.80887	0.383633	0.0130667	0.0661	0.234133	0.1933	1.69383	0.318067	0.318367	0.0799
FBgn0013954	Fkbp12	718.404	708.867	656.749	501.606	1113.02	640.178	920.556	581.976	788.471	654.714	1047.26	630.072
FBgn0013972	Gycalpha99B	0.0418	0.0142667	0.108533	0.0198333	0.0427667	0.0196	0.00976667	0.0672	0.00636667	0.00523333	0.0332	0
FBgn0013973	Gycbeta100B	0.0394	0.0322	0.0302	0.828267	0.0277667	0.00206667	0.2409	3.6505	0.916733	0.0388667	0.309367	0.00923333
FBgn0013981	His4r	615.071	549.131	569.323	371.197	721.564	677.803	702.614	603.6	695.622	672.408	812.784	453.53
FBgn0013983	imd	8.4765	9.8857	10.064	23.8806	25.2825	9.65413	24.3777	18.1	24.7894	16.9446	17.7652	27.81
FBgn0013987	MAPk-Ak2	162.039	113.505	151.262	103.969	211.408	68.9138	84.4498	71.3764	113.858	93.3639	110.904	92.5251
FBgn0013995	Calx	0.0498	0.0405667	0.262067	0.1643	0.0783	0.00636667	0.0146	0.1174	0.181233	1.5801	0.106533	0.0188667
FBgn0013997	Nrx-IV	31.3469	41.8981	56.0263	64.4472	18.246	73.2642	30.5129	26.7461	30.3799	59.6528	32.4671	49.8
FBgn0014000	Hf	0.0856667	1.26013	0.238067	0	0.0438333	0	0.1187	0.6572	0.0739	0.0652	0.595133	0.0314
FBgn0014006	Ask1	14.9529	18.0658	13.3102	17.8132	13.7112	30.8559	19.8105	19.7979	23.1262	16.879	15.8335	25.7061
FBgn0014007	Ptp69D	11.5814	12.3569	12.7875	25.7948	15.5134	31.8565	17.1465	12.3273	11.7994	15.6984	7.61927	25.7685
FBgn0014009	Rab2	57.1786	74.6782	49.9911	114.775	94.3779	68.895	75.7872	78.0288	99.6512	101.06	80.9864	145.438
FBgn0014010	Rab5	48.8898	125.608	80.5604	121.984	55.5797	82.7278	80.815	65.0819	79.7473	100.173	70.622	81.4009
FBgn0014011	Rac2	19.9311	68.0036	45.0277	100.178	15.4331	61.0939	59.6187	79.7764	67.2761	230.473	50.7918	120.108
FBgn0014018	Rel	110.263	42.7854	52.5535	46.9912	28.4879	27.0392	67.5918	73.211	121.059	90.1833	33.8033	58.1624
FBgn0014019	Rh5	0.440067	0.309667	0.264733	0.0908	0.208967	0.387467	5.31253	0.610867	0.278867	0.441233	0.232233	0.227333
FBgn0014020	Rho1	218.663	401.102	466.83	639.911	358.394	435.893	510.544	459.622	370.418	660.783	529.649	542.935
FBgn0014022	Rlb1	11.2434	15.2376	12.693	11.5674	47.9824	20.9252	10.8093	11.8672	10.049	11.3771	9.3758	18.5177
FBgn0014023	mRpL47	15.2022	46.3869	31.2227	40.2697	55.5663	65.3025	43.2043	38.4387	32.9557	35.3791	35.694	57.3875
FBgn0014024	Rnp4F	23.454	27.6665	14.968	23.6335	24.3545	23.3893	22.3317	19.9433	14.178	22.3507	22.6457	18.7996
FBgn0014026	RpL7A	4448.62	1664.85	2574.17	1138.91	4578.98	2182.57	2556.51	2104.15	2324.07	1589.66	2769.91	1820.07
FBgn0014028	SdhB	162.043	81.736	158.067	59.9658	155.582	107.373	172.833	104.628	229.006	127.632	232.166	111.992
FBgn0014029	Septin2	230.707	103.456	88.2388	100.979	214.499	79.6721	103.85	79.9196	116.3	104.58	100.251	95.6824
FBgn0014031	Agxt	12.6212	1.40297	3.51833	2.06227	18.6183	0.253233	1.28997	4.0219	3.70037	1.60003	8.72617	1.4341
FBgn0014032	Sptr	7.61657	12.8486	11.0462	3.57393	14.5767	16.3618	17.4765	17.0847	22.5899	18.7774	13.4985	11.1368
FBgn0014033	Sr-CI	0.0252333	0.0354333	0.0936333	0.0326667	0.0648333	0	0.762133	0.421433	0.0265	0.518367	0.0155333	0.00396667
FBgn0014037	Su(Tpl)	82.4031	27.6092	60.5176	18.9742	60.8977	27.4771	36.5711	32.9449	46.6407	43.5834	29.6287	25.5017
FBgn0014073	Tie	0.332633	0.0191667	0.0368667	0.00686667	0.0785333	0.0136667	2.71977	0.967067	1.07237	0.1933	0.180333	0.052
FBgn0014075	Uggt	22.9666	34.2138	27.8445	39.3089	6.3874	18.5647	38.0256	24.3004	36.1592	29.2574	23.1222	64.9554
FBgn0014076	Vm32E	0.101667	0.225267	1.55557	0.0680333	0	0.0799667	0.796067	0.6886	0.3993	0.075	0.9711	0.0188667
FBgn0014092	CG4278	12.8078	23.0375	16.1286	20.6707	19.1768	27.2948	24.4606	23.9034	26.4318	26.1887	14.3631	18.9729
FBgn0014127	barr	4.3277	25.2797	9.4951	31.576	3.50373	32.0982	27.1114	23.2574	14.0828	23.323	16.1516	33.3409
FBgn0014133	bif	6.1112	9.4113	12.2031	20.5799	5.62407	16.4366	17.928	11.6764	10.0045	13.728	8.87223	38.4383
FBgn0014135	bnl	64.8475	15.6923	63.8284	2.8494	46.9159	10.5738	1.8378	1.16677	10.9165	1.8622	19.2045	0.2671
FBgn0014141	cher	17.261	17.6827	23.3116	36.2037	2.29093	6.90093	120.569	52.186	41.1719	25.2419	20.6499	2.70067
FBgn0014143	croc	7.596	71.9307	45.3934	0.00896667	0.0332667	0.0044	4.6817	5.9005	1.6446	0.0153333	0.171133	0
FBgn0014163	fax	284.662	243.944	228.719	258.853	121.397	165.342	373.827	357.271	464.579	280.701	190.256	577.451
FBgn0014179	gcm	0.2594	0.314733	3.0692	0.2481	0.0780667	0.712867	0.0288	0.112167	0.209467	0.0653333	0.318533	0.0092
FBgn0014184	Oda	278.778	236.663	253.814	174.209	224.264	102.113	191.622	122.031	222.277	307.813	142.676	247.961
FBgn0014189	Hel25E	314.232	194.313	167.765	142.391	202.029	196.244	160.218	135.192	100.137	127.599	187.697	135.498
FBgn0014269	prod	85.0752	43.3639	28.6454	30.5575	36.1116	29.1691	37.6533	29.1001	26.0591	27.5741	36.1886	30.5289
FBgn0014340	mof	24.8701	13.4643	13.8224	10.5537	36.5769	12.9522	12.8183	11.922	10.0522	12.4789	9.60177	7.2419
FBgn0014342	mia	7.28543	8.59253	4.46503	10.764	6.94807	16.8539	11.4061	17.4895	12.4548	9.8572	6.9411	11.91
FBgn0014343	mirr	0.3259	0.0347	0.2325	0.0548667	0.0145	1.43113	0.125033	0.0367667	0.0563333	0.0915	0.0551667	0.00726667
FBgn0014366	noi	31.6655	33.1383	29.7342	30.0879	52.4463	38.6874	37.9274	31.9095	30.7887	23.9181	28.9754	32.8742
FBgn0014368	nol	3.2355	1.00723	0.869133	0.175967	1.2816	0.2889	0.0192667	1.10227	0.0748667	0.282967	0.840633	2.3058
FBgn0014380	RhoL	19.3153	86.0913	75.4744	106.948	66.2807	31.476	13.5226	40.7663	27.8594	56.0569	85.7238	22.3849
FBgn0014388	sty	69.296	282.327	200.499	200.065	46.0037	141.813	254.655	172.722	138.653	104.659	179.525	153.962
FBgn0014391	sun	208.795	308.401	400.97	271.667	277.638	282.027	390.781	283.841	298.683	293.003	375.941	259.068
FBgn0014395	tilB	10.1621	1.51617	2.72263	4.0708	3.5365	0.5558	0.6233	1.90497	0.663467	1.021	2.762	1.45837
FBgn0014396	tim	1.59343	0.181633	0.804867	0.0515333	0.4815	0.0545667	0.172167	0.4766	3.07697	0.1655	0.292767	1.0725
FBgn0014411	Vps26	12.4035	23.2795	18.6495	23.2871	15.5137	20.3474	24.13	20.1418	21.0248	23.7234	23.6439	18.6019
FBgn0014417	Naglu	13.1154	7.23823	15.6426	3.53773	2.43013	2.1248	5.36667	22.4558	9.69833	1.3041	5.08397	14.4634
FBgn0014427	CG11899	1.64657	5.96247	0.877133	1.0178	0.305367	0.351067	6.63943	16.1856	17.7167	0.845533	0.5029	70.0151
FBgn0014454	Acp1	0	0	0.0674667	0	0	0	0	0	0	0	0	0.0616667
FBgn0014455	Ahcy	116.453	64.537	47.8808	77.2018	116.017	81.1745	91.2178	78.0289	65.7892	91.0892	139.693	104.02
FBgn0014464	Cp7Fa	0.0904	0.0256	0.7529	0.1731	0.143633	0.0482333	0.226733	0.511033	0.781	0.305733	0.3211	0.6562
FBgn0014465	Cp7Fb	0.163167	0.0256667	0.2867	0.6534	0.693033	0.1296	0.0241	0.167267	0.164533	0.5208	0.781567	0.0858
FBgn0014466	Cp7Fc	11.3247	0.0852	1.13993	0.1178	0.424867	0.119867	0.1395	0.351033	0.196733	0.377533	0.189067	0
FBgn0014469	Cyp4e2	15.1517	10.2962	12.1577	10.2569	0.2391	0.728867	0.942767	2.9004	9.6411	1.7688	5.15233	2.39513
FBgn0014848	Eig71Eh	0.0197667	0	0	0	0	0	0.0273667	0.0707	0	0.0261	0	0
FBgn0014849	Eig71Ei	0.1111	0.0436333	0.0256333	0	0	0	0	0.0204667	0	0.0566333	0	0
FBgn0014850	Eig71Ej	0.388233	0.0573667	0	0.0261	0	0	0	0.0335	0.0176	0.0305333	0	0
FBgn0014851	Eig71Ek	0.648367	0.0188667	0	0.026	0.0414333	0	0	0.0913	0	0.0954	0.0166	0
FBgn0014857	His3.3A	446.636	212.692	309.284	83.8923	365.54	126.984	218.646	187.161	245.513	140.691	294.634	228.389
FBgn0014859	Hr38	0.1114	0.175967	0.406567	0.0702333	0.0461667	0.120467	0.2085	0.331567	0.329167	0.249933	0.331967	0.0879333
FBgn0014861	Mcm2	30.3911	34.4	16.3828	34.0958	9.20657	40.0769	42.2189	34.8509	20.1787	30.2722	47.1433	45.3303
FBgn0014863	Mlp84B	0.3888	0.3628	0.272867	0.119567	0.0991667	0.133033	0.2227	0.351967	0.6214	0.227533	0.421633	0.371933
FBgn0014865	Mtk	0.8828	0	0.125267	0	0	0	0.066	0.697833	0.168033	0	0.0534333	0.764133
FBgn0014868	Ost48	68.2244	88.5665	66.7918	106.443	60.0461	108.124	126.392	76.3425	84.3987	87.8337	118.796	136.256
FBgn0014869	Pglym78	91.079	44.8441	137.315	32.0594	285.941	26.1254	64.9065	51.0938	158.052	68.0014	126.712	76.4011
FBgn0014870	Psi	32.3198	28.0264	29.2416	22.6347	20.8159	34.3347	42.8907	26.4519	34.3828	25.5491	30.1171	36.569
FBgn0014877	Roe1	45.8712	66.6597	103.732	94.9868	37.9682	64.2757	66.5451	58.8881	79.8715	46.6485	58.5072	56.3499
FBgn0014879	Set	90.3795	139.414	72.4645	128.632	206.079	139.802	160.347	123.61	81.2837	181.569	99.9558	125.702
FBgn0014903	CG14630	0.0313667	0.0111667	0.0178	0	0.0287333	0.032	0.0109667	0.0188333	0	0.0229333	0.00526667	0.0587
FBgn0014906	Hydr2	40.3782	40.8025	54.0563	37.3725	26	43.5896	35.9243	26.6618	38.9739	46.7623	54.2638	49.3857
FBgn0014930	Rfk	40.9896	28.6539	39.5048	25.4068	54.8534	28.5974	26.8535	27.1391	36.683	47.0257	31.3437	42.2253
FBgn0014931	kipf	2.85983	5.51417	4.80757	8.97783	2.18287	7.1309	4.1629	5.244	3.1532	6.02057	4.1107	5.28383
FBgn0014949	btn	18.7317	252.585	297.344	1085.95	3.8407	1.24233	2.4135	4.5105	9.5859	36.0539	39.3986	1.04693
FBgn0015000	betaggt-I	16.4951	28.1367	27.9555	26.7057	21.2957	27.5968	25.7891	22.0332	26.7339	28.5022	21.3609	23.0827
FBgn0015001	iotaTry	0.3896	0.928	0.496433	0.408	0.164433	0.663	1.79037	1.8714	0.555767	0.694133	1.20743	0.6184
FBgn0015008	Actn3	0	0	0	0	0.0198667	0	0	0	0	0	0	0
FBgn0015010	Ag5r	0.5508	0.370133	0.8026	1.95083	0.1388	0.131033	0.143667	0.1811	0.269733	0.1155	0.359833	0.0350333
FBgn0015011	AhcyL2	3.23963	1.08617	0.0742333	0.00586667	0.0335	0.00526667	0.00616667	0.0782333	0.0798	0.2271	0.0370333	0.0492667
FBgn0015019	CCT3	385.568	121.545	131.568	113.916	496.024	134.908	194.952	130.171	121.29	144.406	147.279	143.311
FBgn0015024	CkIalpha	62.1616	60.451	63.6464	63.008	60.3881	71.4056	84.4564	61.8026	84.7688	76.1557	67.2157	73.8968
FBgn0015025	CkIIalpha-i1	7.06277	7.06623	8.16773	6.63047	6.3321	5.7387	4.08083	5.68813	6.07257	7.29287	5.73227	9.24873
FBgn0015031	cype	156.157	224.336	309.596	178.392	198.29	169.362	324.599	218.399	275.106	218.83	292.956	196.914
FBgn0015032	Cyp4c3	9.52587	0.0590667	0.0978667	0.00233333	0.0395667	0.00226667	0.0167333	0.0334333	0.00556667	0.0188667	0.0155	0.00706667
FBgn0015033	Cyp4d8	0.175967	0.0457	0.224533	0.2386	0.0548667	0.008	0.0076	0.0785	0.477433	0.4853	0.0334333	11.0974
FBgn0015034	Cyp4e1	0.7549	0.250633	0.363967	1.1044	0.176667	0.0474	0.0459667	0.293367	0.220967	0.0786333	0.121033	0.802567
FBgn0015035	Cyp4e3	0.381933	0.0428667	0.1006	0.0049	0.0549	0	7.52403	10.3089	8.25527	0.0267333	0.0189667	0.00553333
FBgn0015036	Cyp4ae1	0.113433	0.0844	0.1276	0.0686	0.166033	0.1658	0.0498333	0.0439333	0.104633	0.1489	0.0583333	0.0633667
FBgn0015037	Cyp4p1	0.208267	0.2515	0.560433	0.0670667	70.8173	35.3238	0.042	0.297767	0.175733	92.8447	98.9196	82.7441
FBgn0015038	Cyp9b1	0.0286	0.0103	0.0839333	0	0.0334	0	0.0069	0.0462	0.0697	0.0278	0.0456667	0.0596667
FBgn0015039	Cyp9b2	0.0210333	0.0131333	0.0659333	0.00693333	0.0129333	0	0.0423	0.193833	0	0.0227333	0.0346333	0.0281333
FBgn0015040	Cyp9c1	0	0.0145667	0	0	0	0.0162667	0	0.00293333	0.0182667	0.0138333	0.0168333	0
FBgn0015075	Ddx1	11.0332	15.1386	11.7821	18.5132	19.3241	19.5393	17.4509	15.6149	14.7626	16.5725	10.17	25.0326
FBgn0015218	eIF4E1	252.773	163.118	233.396	149.557	283.856	312.512	230.574	194.714	213.75	185.375	160.719	215.994
FBgn0015221	Fer2LCH	1191.78	131.726	333.198	357.197	396.179	166.899	31.5177	51.4148	70.9112	323.537	348.078	452.288
FBgn0015222	Fer1HCH	1031.92	84.1732	238.244	198.4	705.901	151.584	160.116	215.107	413.786	205.296	240.229	354.146
FBgn0015229	glec	10.8736	10.7431	14.8641	8.87097	2.8972	7.43013	3.9015	9.89277	10.1697	43.2947	15.6692	27.3318
FBgn0015230	Glut3	0.0227667	0	0.0411	0	0.0107667	0.0379	0.0141667	0.00596667	0	0	0.00863333	0
FBgn0015239	Hr78	16.241	29.3936	22.8147	24.2407	24.7218	42.8486	35.4703	29.5952	31.4495	22.8209	25.9281	27.7009
FBgn0015240	Hr96	16.4226	12.5186	14.6016	9.37897	12.3215	8.7923	12.5271	11.674	11.5695	8.057	12.6621	11.8839
FBgn0015245	Hsp60A	699.756	233.238	589.128	218.442	878.906	231.179	370.366	207.259	578.016	194.268	390.958	236.274
FBgn0015247	Diap2	75.5895	26.1821	35.3728	41.8714	74.5046	55.4657	31.3723	37.9637	48.0314	33.4148	36.4103	46.3998
FBgn0015268	Nap1	2.0549	1.4792	2.12303	2.39837	3.07537	2.2538	2.43437	1.8178	1.8179	1.09177	2.1005	2.66417
FBgn0015269	Nf1	8.29137	6.83413	4.88473	8.56083	6.92483	13.7205	12.2161	9.1396	10.6302	7.9591	6.52313	6.31913
FBgn0015270	Orc2	4.92323	18.8836	6.6686	14.849	1.4131	25.8254	18.3449	14.7347	6.7225	11.2005	18.9508	16.0512
FBgn0015271	Orc5	6.2839	11.8708	5.58767	13.0321	4.46827	15.0798	9.67823	8.6701	4.68157	7.31873	7.937	14.0795
FBgn0015277	Pi3K59F	22.0596	5.5308	7.66537	7.42737	16.909	8.41563	10.1688	7.93063	11.8344	9.16113	6.5119	9.70443
FBgn0015278	Pi3K68D	13.7652	9.6566	9.1742	10.8322	9.3169	16.5451	13.6268	13.6885	13.3837	13.122	10.1357	10.8363
FBgn0015279	Pi3K92E	19.4337	23.7313	27.5213	36.6248	22.4567	28.2966	40.4367	36.2863	37.7984	31.0417	24.0057	29.272
FBgn0015282	Rpt2	51.0381	87.9418	98.3551	83.2989	71.954	84.0163	110.873	81.7675	114.845	100.9	84.7872	87.6188
FBgn0015283	Rpn10	76.0957	90.4114	62.1839	72.8787	133.338	68.079	78.8932	61.9444	109.976	72.745	84.6214	98.516
FBgn0015286	Rala	7.1608	50.4601	28.9296	35.9547	16.3831	87.9797	39.0541	29.1085	28.404	31.5021	35.7202	39.1324
FBgn0015288	RpL22	425.596	145.408	228.582	109.824	444.854	237.941	308.909	238.93	252.386	166.247	245.175	237.191
FBgn0015295	Shark	16.1041	11.6229	12.2879	15.5212	17.7383	14.6664	17.0444	14.3557	13.6175	11.0347	12.103	21.5095
FBgn0015296	Shc	60.0852	41.1558	40.1997	48.3108	64.9933	53.3527	46.4612	43.7955	48.9463	51.8858	46.3813	71.0413
FBgn0015298	Srp19	46.8467	65.7569	44.0578	48.816	45.2823	53.5125	52.2413	54.2175	43.8788	52.7367	43.9722	61.8788
FBgn0015299	Ssb-c31a	56.7061	183.097	116.171	169.25	120.46	115.637	101.437	97.2479	83.2381	126.752	159.62	143.871
FBgn0015300	Ssl	0.00963333	0.0106	0.0325333	0	0.0104667	0.0246	0	0.0617333	0.108933	0.0840667	0	0
FBgn0015316	Try29F	1.76947	2.40893	2.31973	2.659	1.17893	1.6982	2.12213	3.26133	2.12527	1.72733	1.79263	2.07153
FBgn0015320	Ubc2	93.6254	73.4083	82.9327	46.0232	88.7807	52.1566	61.7018	61.7836	75.0143	55.9964	63.279	53.8373
FBgn0015321	Ubc4	36.3482	48.6986	32.8475	47.5093	22.2238	41.0174	50.0768	46.2973	47.1018	52.3618	52.745	54.5128
FBgn0015331	abs	34.5196	21.135	17.4945	18.922	41.4723	23.1415	21.4509	14.0129	20.2292	17.0074	15.3735	21.4701
FBgn0015336	CG15865	0.8807	0.0959	0.0913333	0.0757	0.440567	0.0416333	0.0442667	0.1693	0.143733	0.0485667	0.153367	0.0667667
FBgn0015338	CG5861	29.3961	56.3626	42.9687	44.7987	44.4175	50.3041	45.5528	33.5796	36.8251	40.6072	33.2577	54.6972
FBgn0015351	Mettl4	53.5775	54.0459	56.9387	44.124	158.546	30.3955	29.9669	86.297	62.3253	60.0607	78.2972	29.3338
FBgn0015359	Elp5	20.9425	35.5407	27.5428	23.818	8.64213	27.4598	28.0141	24.2555	19.4394	35.0729	35.7334	28.5412
FBgn0015360	oxt	14.3288	19.6968	21.2089	15.0826	16.6749	12.4536	9.30073	10.32	9.34947	15.2709	18.8405	10.4452
FBgn0015371	chn	18.6497	21.7343	36.3636	49.4095	4.1853	61.9448	28.3995	20.0024	13.2814	26.6435	24.4976	5.55773
FBgn0015372	RabX1	19.1599	13.6029	8.92313	16.0735	11.2199	12.6295	13.448	14.7571	19.3518	13.4779	13.0356	26.3526
FBgn0015376	cutlet	6.94767	9.69673	5.06157	8.48313	15.3962	11.4526	8.3199	9.0028	3.67253	8.9758	10.9155	9.6108
FBgn0015379	dod	26.7798	23.46	16.8336	18.7306	18.3275	26.8339	32.6172	23.6937	21.5342	16.1198	33.6785	23.1963
FBgn0015380	drl	0.7801	1.85657	0.358567	109.473	0.0722	2.64003	27.1892	7.3293	7.17363	0.153267	1.15757	0.446633
FBgn0015381	dsf	0.0150333	0.00543333	0.0160667	0.0151667	0.0226333	0	0.00463333	0.0637333	0.590233	0.1009	0.026	0.00283333
FBgn0015391	glu	14.6715	26.0229	12.5259	28.0465	18.4451	34.1435	29.2319	20.4629	13.2696	18.0349	20.9502	35.3869
FBgn0015396	jumu	8.91713	47.4725	30.4375	57.1759	4.94257	55.8641	37.0691	41.5861	15.1967	46.168	42.3463	71.0887
FBgn0015399	kek1	207.175	81.7794	103.798	100.588	89.847	54.6705	51.2065	45.4911	63.0167	24.9242	59.1206	11.2497
FBgn0015400	kek2	0.0197333	0.1931	0.0215	0.006	0.00853333	0.0081	0.352567	0.0303333	0.0243667	0.015	0.0594	0.0968667
FBgn0015402	ksr	11.855	7.6126	9.4277	8.4394	18.3686	8.7074	9.40997	8.1432	9.69597	5.9626	8.30143	8.97463
FBgn0015477	Rme-8	37.8235	15.1064	13.9871	25.4061	32.2535	43.0172	23.3332	14.9643	20.0996	19.2016	15.1385	24.3979
FBgn0015509	Cul1	67.2198	52.681	70.5397	66.0991	50.3668	80.8908	55.3837	44.6776	57.1335	50.1197	42.942	52.2985
FBgn0015513	mbc	20.321	20.2268	20.9568	72.1781	6.02667	12.817	17.8208	11.3776	20.0444	26.3238	33.2599	27.4603
FBgn0015519	nAChRalpha3	0.860167	0.815167	0.5477	0.105533	0.1292	0.0243	0.671367	0.694833	1.19997	0.883567	0.201033	0.0951333
FBgn0015520	nonA-l	6.39983	8.25783	6.02067	10.2722	7.46583	9.07233	8.12537	9.4821	7.6528	8.11833	7.33823	8.3331
FBgn0015521	RpS21	1888.98	598.743	977.643	379.836	1493.81	516.991	1071.51	762.175	902.751	477.51	971.33	701.062
FBgn0015522	olf186-M	3.29223	2.60867	1.36767	18.1199	0.2406	0.661167	0.249367	0.0516667	1.0128	2.9346	3.50767	9.2597
FBgn0015524	otp	0.0202667	0.0045	1.19947	0.00443333	0.0403	0	0.0177	0.0195333	0.0107667	0.0345667	0.0180667	0.0214333
FBgn0015527	peng	11.1595	32.2108	16.3369	39.3658	26.9894	39.5689	53.4409	30.6887	23.5607	16.7487	36.275	38.9289
FBgn0015543	snoRNA:Me28S-A1322	18.375	47.7065	43.0081	65.067	39.8909	97.1387	47.9041	148.867	57.943	24.9037	33.4223	60.4983
FBgn0015544	spag	14.6693	17.0931	13.51	17.0385	24.1087	18.7235	13.3952	12.0182	8.92523	15.6097	14.8075	21.1843
FBgn0015546	spel1	15.2263	16.9144	10.8629	13.8901	11.5974	19.1627	12.7991	10.0783	12.7977	9.68483	16.2708	10.135
FBgn0015550	tap	0.2909	0.0234333	0.2507	0.00416667	0.0435333	0.0163667	0	0.132367	0.0531667	0.919967	0.198133	0.0901667
FBgn0015553	tos	2.99353	8.0244	5.10943	6.737	2.37963	8.23637	6.82143	6.20753	4.0262	4.75267	8.09557	6.44717
FBgn0015558	tty	0.737933	0.715333	1.14253	0.0838667	0.1691	0.230167	0.2357	0.2781	0.213	0.751533	0.852533	0.076
FBgn0015561	unpg	0.0432333	3.51513	0.0286	0.0120667	0.515267	0.0716333	0.0248	0.0110333	0.0209333	62.6317	12.3508	0.00556667
FBgn0015568	alpha-Est1	0.0262	0.0103333	0.0158	0.0294	0.0051	0	0.0269667	0.122967	0.126633	0.0058	0	0.367567
FBgn0015569	alpha-Est10	2.62617	21.6153	17.7735	16.6799	6.6095	30.7362	5.4534	5.56217	13.877	25.819	14.4046	0.6314
FBgn0015570	alpha-Est2	0.0677	0.0654667	0.193167	0.0350667	0.023	0.0244333	0.1205	0.295133	0.0908	0.116	0.0895667	0.00906667
FBgn0015571	alpha-Est3	0.00453333	0.00216667	0.00353333	0	0.0111667	0.0044	0.00313333	0.00263333	0.00366667	0.0251	0.0037	0
FBgn0015572	alpha-Est4	0.127467	0.190033	0.129567	0.486733	0.360967	0.419	0.164867	0.399033	0.437767	0.819833	0.225433	0.0445667
FBgn0015574	alpha-Est6	0.0276333	0.1042	0.0235	0.126433	0	0.0242667	0.112	0.0897667	0.148767	0.0476	0.0264333	0
FBgn0015575	alpha-Est7	0.181233	0.9453	1.4043	30.8168	0.0667	1.9658	3.4236	6.08647	20.5504	1.07453	5.14323	0.107633
FBgn0015576	alpha-Est8	0.0626	0.0514333	0.00513333	0.0120667	0	0	0.2575	0.355333	1.1032	0.0665333	0.0164333	0.220867
FBgn0015577	alpha-Est9	0.505867	2.62083	0.455833	5.7932	0.0534333	2.6427	5.0191	3.61097	7.06563	8.64403	3.12823	0.137467
FBgn0015582	dare	2.72087	10.3873	6.4317	13.9519	2.191	15.3341	10.1128	12.7479	8.25317	7.91733	8.02313	14.0016
FBgn0015583	Acp29AB	0.0393333	0	0.0463667	0	0.0893333	0.0167	0.0158	0.0345667	0.0277333	0	0	0
FBgn0015584	Acp53Ea	1.84393	0.0949667	0.345333	0.104133	0.264067	0.194767	0.0637	1.33207	0	0	0.146167	0.0201
FBgn0015585	Acp63F	0.866533	0.503767	0.9504	0.3329	0.2319	0.361067	0.3513	0.589233	0.1169	0.4213	0.530867	0.141267
FBgn0015586	Acp76A	0	0.0332333	0.329733	0.0424	0.0158333	0.0341	0.0567	0.313367	0.0625	0.160433	0.333533	0.0557667
FBgn0015589	Apc	6.48853	15.2345	8.07317	12.6763	5.95673	15.766	11.8213	10.3038	6.94063	9.92193	14.241	8.74163
FBgn0015591	AstA	0.2849	0.138267	0.161267	0.0776667	0.0847	0.0525667	0.0821333	0.199767	0.1659	0.147833	0.0868333	0.0523
FBgn0015600	toc	5.12887	6.42867	17.5267	29.9001	0.830533	1.1353	2.06883	4.16523	2.153	8.3158	23.9431	0.471867
FBgn0015602	BEAF-32	10.6825	31.3885	22.2971	44.5187	12.3925	44.9853	40.8524	36.6306	34.0385	30.1382	23.0986	40.6541
FBgn0015609	CadN	3.56407	17.6233	16.5016	72.6432	7.57003	0.246267	23.05	17.5263	9.2191	7.19437	11.9231	0.143267
FBgn0015614	CanB2	94.8164	74.1958	84.5041	57.1514	166.485	72.2136	59.2394	44.9109	65.9938	77.0307	60.8128	73.0805
FBgn0015615	SMC3	12.7206	21.2716	19.6813	26.4198	18.6852	25.1261	22.4516	19.8586	15.5912	19.0984	21.968	19.9228
FBgn0015618	Cdk8	8.7848	10.0695	8.78663	9.1844	7.85583	9.47247	10.4464	9.4704	8.06757	8.15293	6.4815	8.15787
FBgn0015621	Clp	10.9021	13.289	10.5421	16.1395	17.4305	12.1167	15.5318	12.2879	9.48147	8.8128	14.3497	17.6247
FBgn0015622	Cnx99A	102.891	91.9294	95.9223	86.6641	127.41	70.5613	96.0023	56.3053	91.6887	63.8714	66.1964	81.6566
FBgn0015623	Cpr	41.0526	29.9619	37.6561	40.2175	94.4698	28.9838	45.0287	31.7956	60.8361	37.3673	33.3009	28.611
FBgn0015625	CycB3	3.37967	20.4594	7.2606	18.3271	3.93087	27.6505	26.3156	21.4811	11.7944	13.5662	11.8506	17.2752
FBgn0015663	Ugt36A1	1.95757	4.0646	5.17957	4.7076	3.3632	2.85837	2.95207	5.23657	5.14627	4.55247	5.92343	4.08103
FBgn0015664	Dref	16.7117	38.707	25.1102	47.2864	25.2692	47.37	39.3511	29.2988	26.9769	31.5235	25.9876	44.709
FBgn0015714	Cyp6a17	18.3846	14.2554	30.2765	15.6647	44.9117	20.1185	92.5577	88.5298	148.264	0.144	0.826267	0.797267
FBgn0015721	ktub	0.193	0.161233	0.1294	0.0525333	0.0508667	0.1018	0.0226	0.3064	0.0423667	0.0847	0.247467	0.0317333
FBgn0015737	Hmu	183.098	91.1595	129.503	81.0527	220.197	86.198	95.0786	61.4604	148.459	92.0932	68.4285	42.7319
FBgn0015754	Lis-1	28.1258	49.5903	28.8475	55.4979	31.5772	54.0798	52.8021	51.1458	44.7525	40.1922	37.441	53.2869
FBgn0015756	RpL9	2844.37	1990.19	2449.14	1365.69	4545.75	2326.69	2326.94	2263.31	1943.31	1622.9	2110	2114.08
FBgn0015765	p38a	8.8529	21.1378	18.7286	27.9232	9.37897	34.5913	20.7403	27.2094	33.7711	33.0808	13.1697	26.8166
FBgn0015766	Msr-110	10.6604	0.650133	0.275233	0.400033	0.0928667	0.0439	2.97037	0.491333	36.9845	0.205067	0.267967	0.741833
FBgn0015770	MstProx	0	0	0	0.0027	0	0.00263333	0.0037	0.00413333	0.0065	0.0445	0.00596667	0
FBgn0015772	Nak	10.6685	6.9548	10.8849	10.7635	14.245	11.1424	10.8687	10.4327	14.1836	9.3268	18.5461	11.3009
FBgn0015773	NetA	0.444	0.513833	0.5272	8.36197	0.0468333	0.102133	5.4267	1.80067	1.12603	2.0808	0.266033	0.0110333
FBgn0015774	NetB	31.6391	45.6446	41.9687	150.831	0.763533	19.1264	31.5212	32.9122	13.5023	46.3228	12.9838	0.0282667
FBgn0015776	nrv1	32.0077	33.7909	56.4781	25.3385	9.51257	16.098	73.1218	87.7567	127.939	116.707	120.877	79.259
FBgn0015777	nrv2	61.264	119.577	77.0617	128.543	31.5948	58.4442	247.764	519.371	975.646	117.014	90.8908	41.4164
FBgn0015778	rin	116.427	147.794	172.609	129.649	177.255	145.735	179.382	143.924	119.667	82.8364	133.976	95.3718
FBgn0015781	P5cr	10.4804	13.4523	6.89017	9.537	27.3159	15.1176	14.8355	10.538	13.7195	10.1014	5.6524	14.3464
FBgn0015789	Rab10	45.3847	57.7243	59.2328	94.0003	39.3972	60.7628	64.3371	56.8794	67.7375	66.9539	45.6974	66.4109
FBgn0015790	Rab11	77.308	134.001	130.355	134.521	127.977	116.715	148.058	119.365	147.138	183.171	125.054	213.762
FBgn0015791	Rab14	16.8918	37.1641	37.8633	29.1051	20.3702	29.7684	32.2823	32.648	35.1899	48.2908	24.758	48.0432
FBgn0015793	Rab19	14.1348	15.3877	13.8607	21.8247	18.6786	15.5142	17.1425	19.5791	18.1358	20.0225	13.7935	11.8397
FBgn0015794	Rab18	70.6475	72.9517	53.8433	58.7753	79.9486	57.2195	56.4302	60.3492	66.1762	61.8331	76.8263	49.9098
FBgn0015795	Rab7	70.7522	100.089	98.535	98.4027	63.4968	70.7451	94.4653	87.1997	93.9666	123.572	71.4759	119.789
FBgn0015797	Rab6	32.7947	83.9206	61.8931	71.1135	55.0552	54.2693	67.4883	54.528	60.0801	84.2311	81.2133	46.6759
FBgn0015799	Rbf	50.7695	28.4689	25.2921	24.3449	31.3681	37.5972	37.9381	35.4584	26.8134	26.1218	12.6814	22.8042
FBgn0015801	Reg-5	130.297	18.9909	32.4276	19.0964	10.9712	9.63687	25.25	29.7759	27.1811	55.6985	74.9765	31.5825
FBgn0015803	RtGEF	11.9342	13.9166	11.8428	11.9814	11.2122	11.0939	10.46	13.6968	11.6301	9.0257	9.1585	9.70517
FBgn0015805	HDAC1	44.341	82.4777	53.6237	81.6468	60.8819	118.221	107.353	84.8569	63.984	75.7751	59.4424	84.5305
FBgn0015808	ScpX	22.2342	30.5328	20.8027	28.9935	26.3779	28.1358	32.1878	28.4523	43.6123	34.3425	19.3942	60.1101
FBgn0015818	Spx	16.1459	33.052	24.8032	23.831	31.9655	23.2024	28.208	21.3835	19.5626	19.8684	29.4591	24.3074
FBgn0015828	TfIIEalpha	36.237	33.3158	27.1415	22.0197	35.3499	23.9384	31.8974	24.0363	21.2834	25.6466	51.4002	34.7839
FBgn0015829	TfIIEbeta	49.1809	19.0825	16.7961	17.7189	58.0768	19.5632	16.3708	18.6903	21.7553	23.6044	13.3894	22.1868
FBgn0015831	Rtnl2	0.0147	0.2304	0.0163667	0.289467	0	0.190067	0.2363	0.2487	0.883767	0.194767	0.0283667	0.0170667
FBgn0015834	eIF3i	553.07	281.643	319.518	207.388	588.909	337.864	353.941	284.499	288.785	220.503	272.629	268.065
FBgn0015838	Vang	69.4262	60.8772	74.392	71.5777	73.405	83.8204	35.7191	31.3123	31.2778	50.745	52.07	34.3733
FBgn0015872	Drip	0.1095	0.250533	0.578267	0.133567	0.0114	0.0977667	0.2128	0.524733	0.779033	0.0835333	0.147467	0.0268333
FBgn0015903	apt	3.36673	12.8175	5.02637	11.3625	5.14513	29.4315	4.00267	2.02553	1.83087	23.6759	29.3137	22.6489
FBgn0015904	ara	0.0325667	0.0183	0.0392333	0.003	7.55173	1.52187	0.0037	0.0272667	0.0372333	0.0338	0.225067	0.0016
FBgn0015905	ast	9.84473	10.7248	6.7351	18.0737	13.1012	14.0929	12.9416	9.6428	8.0084	6.48347	8.4605	12.4275
FBgn0015919	caup	0.0416333	0.00193333	0.0162667	0.00406667	0.255133	1.06543	0.00253333	0.0152333	0.0085	0.282833	0.0415	0.00216667
FBgn0015924	crq	18.5915	15.4708	21.4133	41.1296	9.0056	7.16467	11.1499	12.3814	40.0963	28.9243	9.2629	62.4159
FBgn0015925	csul	43.02	31.9285	21.6404	29.1176	57.9854	41.0559	41.5006	28.6163	32.0706	34.8041	21.0331	27.9728
FBgn0015926	dah	9.78067	8.7475	5.3212	14.3888	29.3936	14.7245	7.12053	8.44367	4.6986	12.8537	8.97433	13.0253
FBgn0015929	dpa	44.6491	39.8486	15.113	38.5629	8.78533	69.7349	45.413	31.9977	18.4627	29.9123	51.3762	51.1555
FBgn0015946	grim	0	0.00963333	0.0364667	0	0	0	0	0	0	0	0.0549333	0
FBgn0015949	hrg	80.6152	37.3357	55.0783	40.3003	76.329	58.0094	52.2723	37.8125	47.5956	51.4456	48.3824	42.4996
FBgn0016013	Faa	2.88897	1.3761	2.42523	0.182467	0.235867	0.0371	0.736967	1.8214	0.779233	2.6548	1.54657	0.0872333
FBgn0016031	lama	0.0300667	0.0184667	0.0308	0.00763333	0.0281667	0.00676667	0.00406667	0.100567	0.0287333	0.00446667	0.0238333	0.0187
FBgn0016032	lbm	16.0619	10.3894	4.271	17.4946	0.661833	0.169167	2.02777	6.2042	7.558	9.40913	14.8646	8.22163
FBgn0016034	mael	12.9589	8.99827	15.9833	22.5904	10.6753	2.99437	0.466933	1.8396	1.10497	42.8466	52.8109	23.6697
FBgn0016036	mei-P22	0.8717	1.1173	1.3802	0.4867	0.341067	0.335433	0.2733	0.532633	0.703467	1.17373	0.987767	0.660933
FBgn0016038	Vsp37A	43.6881	39.6401	47.1343	29.1524	70.6067	33.6424	30.9251	32.207	39.2363	47.2322	44.4894	32.1341
FBgn0016041	Tom40	21.3615	55.331	36.5204	53.0018	33.8409	47.5912	66.4105	47.8053	38.6826	38.5216	56.6268	46.6512
FBgn0016047	nompA	23.4563	0.0193333	0.0403667	0.00983333	0.127767	0.0856333	0.0741333	0.1618	0.324367	0.0848667	0.0417333	0.00716667
FBgn0016053	pgc	0.318	0.265333	1.0317	0.0911	0.2799	0.539467	0.351833	0.9226	0.3862	0.2663	0.398	0.0353667
FBgn0016054	phr6-4	14.9805	7.94103	8.76397	6.8101	3.8174	6.95337	5.6731	7.2605	8.30533	5.6492	6.55913	10.3037
FBgn0016059	Sema1b	6.32173	24.4975	21.0372	33.5333	14.7849	42.376	18.7768	18.1876	16.9696	23.462	28.8092	23.3563
FBgn0016061	side	0.7833	0.405233	0.6396	1.45303	0.0338333	0.0221667	0.162367	0.134367	0.203833	0.621233	1.8613	0.494933
FBgn0016070	smg	4.43053	8.0458	8.5821	8.3807	3.55977	15.2662	9.9676	9.3075	8.67997	6.58897	7.9358	9.33693
FBgn0016075	vkg	6.69933	22.6389	2.57203	20.0497	0.425633	0.1678	7.46713	2.3906	2.81497	0.3802	37.2076	176.248
FBgn0016076	vri	29.4979	11.4103	20.0467	13.9569	2.38097	7.80083	8.73503	19.1411	38.1686	6.9161	13.1078	24.5602
FBgn0016078	wun	8.2909	27.0498	10.5527	50.2122	2.7445	19.5607	8.73107	11.6487	7.9353	20.3963	37.2215	8.75337
FBgn0016081	fry	14.2967	4.45333	6.31457	7.62177	12.1351	10.9435	32.8792	39.7136	45.0477	13.5479	4.1246	9.14073
FBgn0016119	ATPsynCF6	146.183	276.028	306.427	146.472	383.56	179.16	244.539	189.647	214.963	190.236	232.862	195.822
FBgn0016120	ATPsynD	123.498	217.676	206.429	135.085	195.506	216.226	313.727	217.838	224.38	171.279	269.247	177.872
FBgn0016122	Acer	1.9855	1.31277	3.52893	1.5432	0.839967	1.17583	0.3965	0.4435	0.733133	2.98607	2.91207	0.126433
FBgn0016123	Alp4	1.3569	0.7808	3.29037	0.209167	1.30087	0.115233	0.257733	0.5607	14.4613	0.5773	1.08307	0.592767
FBgn0016126	CaMKI	12.0583	23.1527	21.7411	39.9057	28.812	42.101	28.1032	33.228	33.6589	42.6277	18.553	66.6204
FBgn0016131	Cdk4	4.17817	18.8382	12.212	25.8669	3.45543	22.1592	17.4191	21.8812	13.8766	22.2046	13.4867	23.0641
FBgn0016641	PTP-ER	7.80123	8.0436	12.0153	10.3067	10.1957	13.2454	11.3645	11.5072	11.3227	8.77293	9.08633	10.6181
FBgn0016650	Lgr1	0.0878	0.0566	0.0394333	0.0153	0.0134	0.0245333	0.0318667	0.105533	0.101567	0.0265667	0.0499333	0
FBgn0016660	H15	0	0.00256667	0.009	0.00353333	0	0.00576667	0.00183333	0.0162	0.00646667	0.0189667	0.0131	0.00836667
FBgn0016672	Ipp	38.0363	25.1241	20.3903	16.8209	17.5133	21.3246	21.435	32.0724	31.104	23.2106	22.5993	45.0859
FBgn0016675	Lectin-galC1	0.316767	0.0127	0.238467	0.0502333	0.0770333	0.0935	0.107333	0.159333	0.5772	0.116233	0.117533	0.145567
FBgn0016684	NaPi-T	1.90963	1.22533	2.05537	1.7609	0.869	1.67463	1.82507	3.01137	2.35557	1.67063	1.03547	0.8771
FBgn0016685	Nlp	200.134	346.037	230.962	288.107	267.583	350.775	470.051	404.454	254.838	224.63	215.696	215.566
FBgn0016687	Nurf-38	155.382	169.277	107.053	143.002	207.89	172.605	195.679	155.708	127.579	153.633	148.334	202.14
FBgn0016691	ATPsynO	93.8497	251.771	255.723	206.537	169.255	270.186	412.344	252.15	302.177	310.788	340.645	231.776
FBgn0016693	Past1	125.397	40.2937	61.1593	49.3154	99.098	23.5404	63.0282	41.1066	62.6969	47.9812	85.1219	47.9342
FBgn0016694	Pdp1	3.13643	3.7582	7.32427	12.765	3.35323	6.4619	8.8147	7.92907	12.42	9.44523	5.08487	5.61937
FBgn0016696	Pitslre	113.202	41.2428	40.858	34.7532	45.0521	52.8873	30.7762	41.0164	26.1026	28.2396	46.6051	43.2887
FBgn0016697	Prosalpha5	97.5096	147.68	110.3	135.287	183.954	113.018	145.487	109.846	115.047	123.17	155.332	143.845
FBgn0016698	Ptpa	18.4641	31.0859	19.0786	26.6409	20.6836	23.4775	23.9613	25.7203	20.0445	27.1482	22.1752	29.3981
FBgn0016701	Rab4	83.2751	59.6658	50.344	70.7725	84.4222	59.5849	52.1716	58.6514	66.4986	71.997	48.9678	68.5464
FBgn0016715	Reg-2	0.207933	13.2247	0.224867	0.0462667	0.596367	0.0713667	0.0453333	0.0730667	0.305067	0.2007	2.4095	0.6102
FBgn0016726	RpL29	2839	1700.15	1908.38	1758.29	4750.07	2010.81	2035.05	2274.92	1669.81	1546.18	1225.81	1850.23
FBgn0016754	sba	8.87373	4.94657	8.6326	6.02557	5.89653	13.4902	6.09763	8.9374	9.42933	9.17003	8.74153	6.23283
FBgn0016756	Usp47	109.196	42.1238	55.0915	31.7317	107.273	54.3375	58.8681	40.1719	52.2308	39.6274	57.0596	44.8006
FBgn0016762	angel	48.1878	11.8804	15.8501	13.8984	46.1626	13.2687	16.6937	19.2658	18.589	17.1109	26.7074	9.85427
FBgn0016794	dos	26.4857	15.2429	20.1134	19.5089	9.12543	11.9932	15.4465	11.9975	9.64077	16.7808	24.5517	12.9694
FBgn0016797	fz2	6.92593	20.2154	22.5835	3.85627	0.0774333	0.1042	21.5803	14.0551	6.5284	36.1139	17.1283	0.1952
FBgn0016917	Stat92E	19.0878	29.3166	21.9601	29.8637	25.0048	55.978	33.637	33.3438	31.4306	30.1906	29.3016	67.5685
FBgn0016919	nompB	0.3683	0.1415	0.416633	0.0710333	0.144133	0.0665333	0.0851	0.207167	0.201367	0.291033	0.628	0.0972
FBgn0016920	nompC	0.0305	0.0235667	0.0445667	0.0108333	0.0203333	0.055	0.0515333	0.438367	0.1339	0.713467	0.0273333	0.0705333
FBgn0016926	Pino	49.2861	124.434	61.095	40.2857	20.6734	16.2582	26.7201	36.6194	70.0941	43.2514	24.873	69.9818
FBgn0016930	Dyrk2	30.6534	14.6392	6.73197	12.2708	3.5011	0.448933	82.2049	105.5	81.2877	10.8261	3.8813	11.0708
FBgn0016970	l(2)k10201	5.76217	10.1154	5.1169	16.97	7.6404	18.4516	8.9386	13.2	7.88037	13.0383	6.8907	18.6966
FBgn0016974	swaPsi	0.713267	0.969733	1.21823	0.214467	0.549433	2.00287	0.0914667	0.220733	0.395233	0.867667	0.936333	0.1635
FBgn0016975	stnB	0	0	0	0	0	0	0	0	0	0	0	0
FBgn0016976	stnA	0	0	0	0	0	0	0	0	0	0	0	0
FBgn0016977	spen	20.375	12.4191	15.9502	20.3741	14.1118	19.3852	15.6495	13.9746	15.2639	14.8217	16.3408	10.4962
FBgn0016978	snRNP-U1-70K	14.683	27.8807	23.8582	24.3974	37.7712	34.3117	32.7059	25.9909	21.3377	21.316	26.2599	28.1641
FBgn0016983	smid	31.9731	43.1947	29.5244	58.4809	54.4473	75.8908	61.3922	49.0008	43.9343	58.3824	32.5665	53.624
FBgn0016984	sktl	37.3349	22.5102	21.4882	22.1957	35.7862	24.3929	28.8406	24.8464	30.3206	15.5331	22.0687	18.7759
FBgn0017414	cag	11.6206	8.33087	6.38303	15.2859	11.8415	16.9872	13.4488	14.7741	16.2031	10.5579	7.33887	10.9085
FBgn0017418	ari-1	11.3741	11.467	13.3193	13.1803	17.9945	13.2292	14.6216	14.9991	17.3827	19.3046	15.3757	15.2689
FBgn0017424	asRNA:CR11538	0.0400333	0	0.00283333	0.00256667	0	0	0.0071	0.00883333	0.0845667	0.0155667	0	0.00746667
FBgn0017429	CG5989	32.9479	14.1405	12.9224	14.3287	24.5542	18.63	24.577	25.0767	17.3066	17.7422	18.1859	27.2461
FBgn0017430	Nelf-E	6.7308	18.6716	12.9124	18.9331	13.0134	19.0876	12.9113	11.516	12.4414	16.3407	11.2932	13.9305
FBgn0017448	CG2187	0.1952	0.0569667	0.177767	0.0851	0.0837333	0.1034	0.0408667	0.3994	0.163267	0.243333	0.0687667	0.0441667
FBgn0017456	Ubc84D	0.055	0.0899	0.226433	1.48737	0.0967333	0.2411	0.409333	1.16883	0.9162	0.0375	0.9343	0
FBgn0017457	U2af38	23.0744	38.4945	24.4185	55.7612	47.3956	37.5751	35.364	26.9503	21.8208	25.4508	34.6685	40.0307
FBgn0017482	T3dh	0.463467	3.26947	0.8974	2.88167	0.505467	2.97863	2.91003	2.49313	1.6429	2.98393	2.29303	0.195
FBgn0017545	RpS3A	2803.87	1729.97	2529.65	2330.27	6110.36	3337.94	2427.5	2008.56	2261.48	2240.15	2392.92	1862.21
FBgn0017550	Rga	31.9571	19.2724	21.877	21.0637	19.7442	21.8535	20.1703	18.4783	16.6597	18.1599	15.9539	19.7495
FBgn0017551	Rca1	10.2904	18.6834	14.0255	14.7902	6.89497	19.7799	22.6797	23.3086	17.5031	16.9533	16.4129	17.3909
FBgn0017556	Prosalpha4T2	0.0474667	0	0.0267667	0.00706667	0.0151667	0	0	0.00433333	0.0232667	0.0102	0.0114333	0.007
FBgn0017558	Pdk	60.8412	6.1256	6.11237	11.2273	23.2654	13.0639	8.41797	8.16507	7.96947	7.19717	4.3785	21.1116
FBgn0017561	Ork1	0.129867	0.120767	1.5021	0.0585667	1.08743	0.0974	0.160267	0.720033	0.7391	0.232267	0.1816	0.170133
FBgn0017566	ND-75	107.509	34.8448	53.9143	33.9336	112.769	38.0222	71.0132	39.7278	84.6147	14.9993	72.0726	46.2585
FBgn0017567	ND-23	30.379	97.6327	62.9975	71.7608	87.6326	105.901	113.382	70.9232	105.127	81.246	104.914	71.9642
FBgn0017572	Mo25	35.2693	45.6052	31.3766	40.6882	53.67	45.9474	57.1971	44.9112	48.9228	49.9089	40.9587	55.9154
FBgn0017577	Mcm5	35.3442	44.6624	13.7742	40.1049	3.82853	42.593	48.5063	36.0034	15.2148	26.5527	51.4708	44.8649
FBgn0017578	Max	4.5936	23.7619	11.5857	29.6035	4.11497	21.5159	25.9927	27.9542	15.3638	23.1888	22.6164	28.7044
FBgn0017579	RpL14	4962.6	2289.48	3036.92	1413.92	4676.92	2812.21	3297.16	2943.83	2577.4	1793.12	2710.61	3346.4
FBgn0017581	Lk6	276.338	107.04	173.532	119.129	520.732	201.019	146.092	115.682	180.095	234.859	123.821	126.66
FBgn0017590	klg	0.0377667	0.133567	0.147933	0.0274667	0.108367	0.00676667	0.3522	0.4223	0.7941	0.0288333	0.109967	0.0068
FBgn0019624	COX5A	124.623	205.553	175.864	219.547	160.184	296.033	331.075	229.437	224.676	193.418	255.933	310.1
FBgn0019637	Atu	0	0	0	0	0	0	0	0	0	0	0	0
FBgn0019644	ATPsynB	113.946	179.953	152.418	174.532	162.858	187.4	326.17	241.493	233.616	195.766	250.039	258.18
FBgn0019650	toy	4.13707	1.7549	35.5332	4.2604	6.55953	1.19843	3.18767	7.14427	18.3364	16.3276	44.0153	33.1709
FBgn0019660	lncRNA:roX2	3.50707	16.0634	15.6045	0.0436	24.8732	27.93	17.6473	19.0729	10.0185	43.7988	0.796633	0.0484667
FBgn0019661	lncRNA:roX1	24.2971	48.6023	25.9552	0.0749	149.235	180.173	31.2233	57.4564	46.0154	120.085	1.61073	0.0416667
FBgn0019662	qm	46.1379	25.8651	34.789	21.2054	24.1187	19.6243	22.7616	21.881	31.1692	37.8684	42.5066	22.1992
FBgn0019686	lok	9.74817	35.6498	13.9843	41.5772	7.80207	49.802	33.6731	26.1847	15.5423	22.7815	22.2696	34.338
FBgn0019809	gcm2	0.0269667	0.0058	0.0166333	0.0038	0.0549	0.00546667	0	0.5099	0.0611	0.0338333	0	0.0118333
FBgn0019828	dj	0.0124667	0.00693333	0.0277333	0.0100667	0	0	0	0.120933	0.0248	0.0555333	0.0296	0.00363333
FBgn0019830	colt	12.1292	32.022	20.244	25.8543	24.7926	29.9142	39.7326	38.2752	33.1185	37.3003	34.0587	50.9488
FBgn0019890	Smg5	410.013	37.5196	44.7745	26.4736	156.528	39.88	50.2844	48.4753	58.8074	35.2663	45.109	44.172
FBgn0019925	Surf4	43.8294	73.2881	62.83	60.3826	42.5228	62.118	71.1221	60.0429	60.0279	73.3989	59.2925	71.5863
FBgn0019928	Ser8	0.677967	0.01	0.02	0.0349	0.5694	0.0651667	0.0728	0.120333	0.0879667	0.0369667	0.0573	0.0776667
FBgn0019929	Ser7	0.0337667	0.00593333	0.0104667	0	0	0	0	0.0240333	0.0813333	0.0259333	0.0104667	0.0810667
FBgn0019932	SamDC	14.4218	23.0721	21.2227	32.5238	31.5325	27.3949	19.4328	15.5189	24.4757	29.5538	16.2688	37.4709
FBgn0019936	RpS20	2190.34	1812.48	1995.97	1495.71	4154.06	2181.9	2507.26	2557.86	1699.56	1332.65	1699.08	4061.5
FBgn0019938	Polr1A	9.1159	16.2169	11.2244	31.2942	12.517	40.3098	50.9452	24.86	28.8688	11.4388	15.8156	18.577
FBgn0019940	Rh6	0.0711	0.0196667	0.562	0.0227333	0.0442	0.0286667	0.0735	0.4523	0.140167	0.0596667	0.462167	0
FBgn0019949	Cdk9	19.7177	14.9532	13.6046	19.2481	30.1004	17.7318	11.7955	17.3281	12.7233	13.7313	12.5279	15.3816
FBgn0019952	Orct	3.57137	12.3466	11.0313	14.2357	8.6859	3.74827	14.3569	14.2735	10.7778	20.0448	22.2241	2.90377
FBgn0019957	ND-42	97.9219	81.5749	79.5547	71.8144	200.77	71.9281	91.533	65.5875	81.2248	73.2718	79.1427	76.8188
FBgn0019960	Mitofilin	55.8788	37.2481	37.7593	35.25	109.552	41.9005	45.3506	32.0519	42.8013	37.3288	38.2106	34.9067
FBgn0019968	Khc-73	29.293	11.2968	13.9047	45.2909	13.4207	17.7748	67.3428	52.2824	74.9539	18.1208	11.6706	7.23617
FBgn0019972	Drice	17.8239	40.8145	40.8342	31.3649	38.0915	43.6899	33.5141	27.9647	32.0643	52.1174	29.8516	20.1034
FBgn0019982	Gs1l	15.0181	17.6898	16.0089	16.7987	28.4718	22.133	28.9887	19.7782	29.2184	15.7022	22.6587	21.4032
FBgn0019985	mGluR	1.61563	0.200167	0.466167	0.0728667	0.1725	0.0986333	0.304367	0.379967	0.356033	0.327967	0.2243	0.152067
FBgn0019990	Gcn2	30.5015	12.0447	23.2133	13.9593	38.1197	16.5344	22.0106	16.5519	29.0031	14.4717	21.4607	14.5843
FBgn0020018	Ppox	16.3626	11.9176	15.4179	14.9142	17.3369	15.029	14.759	14.9971	15.9025	16.9032	11.6684	13.5695
FBgn0020224	Cbl	12.9861	15.7347	20.5082	16.2956	12.7533	15.0528	22.9008	21.8527	31.6905	13.399	13.1059	12.9315
FBgn0020235	ATPsyngamma	150.353	205.676	142.911	148.546	199.789	172.189	291.786	191.392	211.552	176.598	286.133	161.535
FBgn0020236	ATPCL	43.5893	41.5858	72.3966	76.2191	79.7534	90.9718	59.5558	40.0106	111.111	64.8155	39.2003	55.2637
FBgn0020238	14-3-3epsilon	232.123	461.51	347.209	457.932	337.052	374.485	424.295	357	268.55	306.019	353.739	436.43
FBgn0020248	stet	2.34303	2.64117	14.3003	0.149033	0.266567	0.344967	1.777	3.94643	2.3473	0.8901	1.4969	2.67823
FBgn0020249	stck	78.4128	57.0441	59.1634	66.769	37.1548	56.3842	54.1219	57.1518	63.4019	85.6829	29.682	114.262
FBgn0020251	sfl	3.40573	6.22497	6.82623	6.2642	2.43897	38.7914	6.45047	6.48073	7.49537	6.3693	5.01803	5.58867
FBgn0020255	Ran	485.161	513.275	501.36	436.739	1118.92	476.427	491.927	408.377	368.104	380.883	670.916	383.974
FBgn0020257	Ppa	5.39913	72.7683	23.8933	37.1557	3.9179	37.1148	29.3282	21.1443	5.2266	36.1236	53.6742	0.0473333
FBgn0020258	ppk	1.744	0.1279	0.2197	0.109733	0.3529	0.343867	0.194833	1.10023	0.0870667	0.2059	0.413633	0.1167
FBgn0020261	pcm	26.2982	11.1181	10.598	11.5949	27.8288	16.8225	12.1013	10.3819	9.46817	9.09503	12.4115	12.7344
FBgn0020269	mspo	0.3156	0.484033	0.247933	0.494533	0.217667	1.01223	0.324867	0.297933	0.201533	0.737167	2.29557	0.00916667
FBgn0020270	mre11	155.392	93.4924	89.4051	89.8296	81.3646	54.1491	77.6467	76.2064	96.0832	71.9697	94.5495	55.135
FBgn0020272	mst	21.3738	11.7038	15.544	18.7754	30.1547	11.8724	14.9301	13.8119	12.9805	18.3379	18.9595	21.3175
FBgn0020277	lush	0.273667	0.1424	0.176733	0.0419667	0.209433	0.0443333	0.0292333	2.87327	0.143433	0.0988	0.109233	0.3585
FBgn0020278	loco	47.7815	20.1796	33.9833	34.4107	24.0611	9.6188	41.9199	40.9444	40.1469	18.203	15.4994	32.4152
FBgn0020279	lig	36.5433	55.6356	53.5054	77.3878	49.8029	117.192	118.05	71.2738	69.3545	64.7544	61.4576	104.08
FBgn0020280	laf	0	0.0028	0.0179	0.0024	0	0	0.0073	0.0045	0.0059	0.00773333	0	0
FBgn0020294	ko	4.12873	6.43197	2.26917	0.124133	32.0127	27.445	14.2763	42.3013	19.3751	4.56537	7.2331	0.0989667
FBgn0020299	stumps	5.9293	72.4364	24.4609	49.636	0.4989	5.29583	104.483	96.4806	44.5788	23.8779	38.5678	0.298667
FBgn0020300	geko	5.18197	1.30157	0.566233	84.8931	1.22143	0.3862	0.156733	5.1022	2.1392	0.341767	0.850333	0.622833
FBgn0020304	drongo	150.631	33.5159	127.759	55.2198	156.394	40.7618	61.008	41.8439	59.6571	15.452	25.1367	22.175
FBgn0020305	dbe	15.1025	36.6619	21.769	59.4394	18.6555	33.5648	35.0916	31.4492	23.2217	23.6061	30.6955	37.4849
FBgn0020306	dom	9.65843	26.467	17.0768	28.7899	12.6691	40.0493	42.4268	29.7498	23.4692	19.9203	35.2388	30.0635
FBgn0020307	dve	0.127833	0.412533	1.1106	0.0860667	0.0771333	0.3609	1.07377	0.228333	0.108167	0.1578	0.6046	0.0186333
FBgn0020309	crol	79.212	68.4752	85.2113	74.7591	52.4618	68.7313	71.6612	63.9781	61.5674	46.4405	91.7393	54.9324
FBgn0020312	Tmtc3	4.6546	19.3282	31.152	33.4984	10.671	31.809	24.5703	24.8779	24.7542	32.6142	19.3833	24.0473
FBgn0020369	Rpt6	64.4549	76.7318	68.9677	91.466	130.645	75.5078	86.8089	59.5537	83.3656	77.5278	71.1539	78.114
FBgn0020370	TppII	53.2105	20.8332	18.2327	46.2661	54.8747	56.8342	52.8636	35.2732	49.067	28.3432	16.9682	30.2277
FBgn0020371	Tim17b2	0.0184667	0	0	0	0	0	0	0	0	0	0	0
FBgn0020372	TM4SF	0.444633	0.372833	0.571733	8.40623	0.0793	0.165467	0.1881	0.5486	0.170633	0.598567	0.602	7.3597
FBgn0020376	Sr-CIII	0	0.0424	0.0376333	0.0307667	0.0184667	0	0.974167	0.320933	0.031	0.0215	0.0122667	0
FBgn0020377	Sr-CII	0.00866667	0.00976667	0.0128333	0.0846667	0.0155667	0.0339333	0.0177	0.0765	0.0123333	0	0.0805333	0
FBgn0020378	Sp1	0.00343333	0.0204667	0.0465667	0.00603333	0.0021	0.00236667	0.0353333	0.0072	0.0146333	0.168267	2.0579	0.0134333
FBgn0020379	Rfx	3.03777	1.78387	1.29023	2.01703	1.9125	2.0651	2.10883	2.68123	2.63263	4.18393	2.1626	3.15927
FBgn0020381	Dredd	21.1066	25.015	16.8728	29.3045	35.6135	31.0267	16.9891	27.123	21.4639	32.4318	17.4622	23.0459
FBgn0020385	pug	3.39513	4.21033	4.7939	5.1568	1.45097	3.9129	2.15893	2.82823	1.64887	3.31227	4.65017	4.58007
FBgn0020386	Pdk1	23.2104	21.9604	26.2504	25.7706	7.72793	48.3407	15.4274	15.2931	14.7875	21.4161	36.9244	21.9741
FBgn0020388	Gcn5	67.5775	38.9282	70.8919	35.208	79.8527	33.4513	38.2079	38.1335	98.9951	40.7362	35.294	31.1793
FBgn0020389	Papss	9.21717	4.8144	6.58963	8.15423	8.3441	5.51523	6.54877	5.32447	9.2734	8.3326	6.09723	10.9828
FBgn0020391	Nrk	1.49113	2.9222	4.02573	5.3262	1.6804	3.82523	2.90873	3.37167	2.85293	2.40323	3.27893	4.35363
FBgn0020392	Nmt	23.4472	40.0839	36.0713	49.9503	71.2651	72.3526	54.2998	40.8144	36.5068	28.9367	26.0579	32.1725
FBgn0020399	Mst89B	0.6259	0.4045	0.640467	0.2453	0.680767	0.260267	0.122267	1.96413	0.1891	0.2575	0.329533	0.1658
FBgn0020407	asun	4.57887	9.96543	3.50007	4.9421	3.94523	5.97793	7.51107	6.6327	5.02357	6.03347	3.98213	6.0094
FBgn0020412	JIL-1	6.8584	12.6836	14.7727	13.038	4.3327	16.1767	11.3053	12.6472	17.742	13.4744	12.1339	14.6438
FBgn0020414	Idgf3	17.253	26.3154	6.69277	9.4268	0.889467	0.116533	17.3089	7.90443	20.6338	3.73337	0.992067	42.7715
FBgn0020415	Idgf2	6.01847	7.0942	0.506	27.3912	0.437767	0.0387667	4.1733	1.98483	19.8401	1.00917	0.1619	358.571
FBgn0020416	Idgf1	5.89293	2.91573	0.795567	4.63447	0.771867	0.0625667	0.726733	0.922467	0.837833	0.0860333	0.0674667	1.66337
FBgn0020429	GluRIIB	0.897333	5.00597	2.67657	0.2105	0.0129	0.0617333	0.3361	0.897067	0.571067	0.1289	0.4421	0.139
FBgn0020440	Fak	12.4796	10.6661	15.2193	16.2492	35.6711	24.4603	12.4371	10.2599	11.7408	11.364	9.81223	12.8136
FBgn0020443	eRF3	27.1335	57.3394	65.8853	50.571	39.1749	71.7635	86.2321	63.1259	71.0836	49.8862	62.7483	56.5269
FBgn0020445	E23	0.118467	0.1112	0.171233	0.3831	0.126267	1.00897	1.9064	0.9933	0.6005	0.389367	0.325667	0.167433
FBgn0020493	Dad	20.3158	13.6076	8.35453	6.64777	1.3378	2.9195	16.6228	13.8483	11.3602	13.4582	13.4448	8.93403
FBgn0020496	CtBP	49.2257	90.3268	77.4529	73.4459	43.4956	75.8159	88.958	86.768	97.6073	65.2306	96.6174	60.018
FBgn0020497	emb	94.7003	52.983	52.8787	60.1592	115.766	73.3748	101.685	103.854	159.839	45.4795	50.8044	48.9118
FBgn0020503	CLIP-190	8.04167	7.5126	5.0197	7.55943	4.3172	9.39243	5.88513	6.07943	5.97887	8.67237	7.77777	9.12023
FBgn0020506	Amyrel	0.0513333	0.0396333	0.0766	0.0425	0.0119	0.0094	0.0223667	0.0326333	0.0433333	0	0.00923333	37.1478
FBgn0020508	Ag5r2	0.0177667	0	0	0.0312333	0.0254333	0	0	0.0127667	0.00833333	0.0728	0	0
FBgn0020509	Acp62F	0	0.214033	0.281867	0.394333	0.0385	0.105867	0.0253	0.271967	0.236267	0	0.214167	0.0405
FBgn0020510	Abi	43.2939	39.5668	32.4103	31.0697	38.9793	31.7282	37.9976	26.9745	32.8881	25.5804	38.2553	30.2658
FBgn0020513	Paics	17.2094	67.78	23.4749	43.1789	16.8793	48.5063	50.3802	37.713	45.9231	27.1329	34.1824	75.2442
FBgn0020518	snoRNA:Me28S-G764	2.64487	1.82333	2.47113	3.6065	4.54103	3.64667	3.12827	4.75003	5.25323	4.3335	3.39227	6.4843
FBgn0020521	pio	0.2309	0.0967333	0.413367	0.0828	0.358933	0.0845	0.204667	0.8496	0.3745	0.1279	0.171933	0.0672333
FBgn0020545	kraken	294.077	39.5916	134.795	44.2073	235.258	29.8555	48.5293	51.436	104.739	58.5858	76.6998	52.4371
FBgn0020546	lncRNA:iab4	0	0	0	0	0	0.00656667	0	0	0.00163333	0	0	0
FBgn0020556	lncRNA:bxd	0.00433333	0.00136667	0.0048	0	0.0105667	0.00296667	0	0.00293333	0	0	0.0041	0
FBgn0020616	SA1	29.8846	15.4239	13.387	22.1815	22.0823	26.9572	20.584	14.862	12.9143	16.4375	14.9356	15.4293
FBgn0020617	Rx	0.0392	0.0238	0.0563	0	0.0256667	0.00526667	0.0037	0.0139	0	0.0307333	0.0068	0.00306667
FBgn0020618	Rack1	1455.52	727.497	1160.02	493.559	2744.03	1434.87	1373.22	1073.35	1032.84	795.094	1024.29	1140.23
FBgn0020620	RN-tre	25.6966	16.6201	12.213	20.576	24.3519	24.258	22.057	22.8713	22.4869	23.6644	17.8067	34.5988
FBgn0020621	Pkn	4.97677	7.9228	10.0285	12.1049	4.2482	26.3934	11.1926	9.14543	9.48177	12.4174	11.7156	10.591
FBgn0020622	Pi3K21B	72.1452	31.4468	45.2643	31.0723	48.6904	24.9455	26.8847	30.9023	33.0064	15.7282	24.4207	17.4407
FBgn0020626	Osbp	37.0665	16.6022	22.1788	17.1549	42.683	21.9875	26.618	20.3647	32.8469	25.1398	21.619	20.0177
FBgn0020633	Mcm7	3.2258	15.2978	2.52817	10.7123	0.439267	8.61747	9.84387	10.8738	2.0539	7.40243	20.5033	15.5836
FBgn0020637	Lcp65Ag2	0.0278	0.0486667	0.344267	0	0	0.0156667	0	0	0	0.102467	0	0
FBgn0020638	Lcp65Ag1	0	0.0186333	0.2233	0	0	0	0.0423	0.0099	0	0.1333	0	0
FBgn0020639	Lcp65Af	0	0.149333	0.232533	0	0	0.0199333	0.0233333	0.0394333	0	1.02647	0.2199	0
FBgn0020640	Lcp65Ae	0	0	0.0453	0.0256	0	0	0	0.0215	0.0446667	0.232933	0.1631	0
FBgn0020641	Lcp65Ad	0.049	0.0969667	0.329433	0	0.0308667	0	0.0196667	0.0660667	0.0344	0.499867	0.0637333	0
FBgn0020642	Lcp65Ac	0.0298667	0	0.124967	0	0	0	0	0	0	0.180067	0.0146333	0
FBgn0020643	Lcp65Ab2	0	0	0	0	0	0	0	0	0	0	0	0
FBgn0020644	Lcp65Ab1	0.0212	0	0	0	0.023	0	0	0	0	0.014	0	0
FBgn0020645	Lcp65Aa	0.0350333	0	0	0	0	0	0	0.0108667	0	0.0379	0	0
FBgn0020646	Lcp65APsi	0	0	0	0	0	0	0	0	0	0	0.0544667	0
FBgn0020647	KrT95D	25.4412	18.2578	11.6505	25.1439	2.83423	5.73183	12.0119	9.29543	10.2817	16.0542	29.2424	9.92523
FBgn0020653	Trxr1	627.358	107.785	211.696	61.1157	820.417	66.4453	125.743	84.8037	171.191	139.808	177.869	76.3
FBgn0020655	ArfGAP1	52.7991	27.4824	30.4517	18.1552	62.522	19.6949	31.7341	23.1015	29.7542	22.3245	29.7787	32.6395
FBgn0020660	eIF4B	6.39547	62.2746	37.7576	17.2865	9.69717	24.1981	28.4123	34.3184	17.9135	22.1833	25.828	34.0997
FBgn0020762	Atet	1.9784	2.52383	1.6372	5.7046	0.7044	2.09997	2.9441	4.3686	8.725	11.6647	4.53613	5.55727
FBgn0020764	Alas	98.6178	13.4977	34.9664	23.4423	138.901	17.6577	33.3248	32.7104	64.5359	59.467	28.1908	24.3987
FBgn0020765	Acp65Aa	0	0.0136667	0	0	0.0351	0	0	0.0166333	0.0461	0.0400333	0.0233	0
FBgn0020767	Spred	26.7047	25.8336	38.5314	79.0612	20.1744	47.323	38.2266	39.5962	39.7785	28.9196	35.4581	12.5975
FBgn0020880	CG7179	0.788233	0.0619333	0.246233	0.0166333	0.0353	0.0312333	0.0464333	0.2086	0.1216	0.0136	0.0239	0.0166
FBgn0020887	Su(z)12	12.7308	17.8745	14.1878	17.3032	15.1766	21.1455	20.6357	15.6181	14.0974	14.2003	23.7858	23.1907
FBgn0020906	Jon25Bi	0.235767	0	0.0890333	0.0545333	0.217367	0.2086	0.0126333	0.0723333	0.0581667	0.0341	0.2558	0.0253
FBgn0020907	Scp2	0.1509	0.2205	0.370367	0	0.140333	0.0312333	0.0274333	3.5654	0.303333	0.0427	0.200633	0.0141667
FBgn0020908	Scp1	8.17943	3.92833	7.81973	0.111	1.67583	1.9503	4.62713	4.2775	6.16787	4.26323	3.03923	0.9996
FBgn0020909	Rtc1	3.64463	26.5511	10.8691	34.1017	6.9482	27.0722	35.0042	23.5772	16.2117	12.8274	20.8652	23.8527
FBgn0020910	RpL3	1584.62	820.752	1021.07	582.544	2403.6	1325.46	1367.18	1244.95	1034.95	775.607	840.903	1197.16
FBgn0020912	Ptx1	0.121067	0.00763333	0.0391333	6.04677	0	0.0024	0	0.00303333	0.0285667	0.151867	0.00473333	0.0042
FBgn0020930	Dgkepsilon	33.312	16.6055	17.1499	33.7639	38.6846	21.2173	17.6064	16.5741	16.4585	22.3905	23.6352	35.7434
FBgn0021738	Crg-1	0.6091	4.22083	2.86643	0.0094	0.920267	6.27687	0.0143	0.0504333	0	0.0588333	0.0590333	0.0117
FBgn0021742	C901	0.0091	0.0282333	0.0607	0.0046	0.385767	0.0512	0.566233	1.7942	1.0888	0.0961	0.0189667	0
FBgn0021750	SerRS-m	1.5303	8.70447	7.2535	10.4229	1.69613	9.36127	10.4563	11.5571	11.409	12.4363	6.7432	10.0018
FBgn0021760	chb	14.4513	19.1166	21.963	25.5784	20.2444	22.1692	27.7516	21.9654	21.8828	32.5806	29.5486	20.9058
FBgn0021761	Nup154	51.6469	24.8221	31.2245	26.1774	39.4636	36.8943	36.0953	22.193	23.6705	19.1161	21.5178	25.568
FBgn0021764	sdk	5.97423	12.9122	13.6905	13.5213	2.58583	14.2319	32.5839	19.7391	14.0988	8.78577	4.75857	0.325867
FBgn0021765	scu	55.7299	66.0775	44.5737	58.6247	56.5781	54.7777	91.5466	65.9608	59.3427	71.1458	84.5982	79.2864
FBgn0021767	org-1	0.107867	0.0649	0.0614	0.00616667	0.0261333	0.0175	0.0361333	0.0867667	0.0527	0.2185	0.0545667	0.740567
FBgn0021768	nudC	26.8716	58.6132	36.7186	38.9185	39.7253	29.8535	60.4095	48.0028	33.7897	50.8935	51.0438	145.927
FBgn0021776	mira	3.33017	2.94587	0.599367	0.168433	0.6865	0.349433	0.791567	0.754333	0.742233	0.205467	1.29347	0.145433
FBgn0021795	Tapdelta	80.8359	169.958	84.9224	213.293	102.096	154.118	189.746	149.13	124.479	178.036	169.733	266.051
FBgn0021796	mTor	34.2732	10.6339	14.8893	11.9808	33.1166	20.1941	16.7408	13.032	15.4907	12.5037	10.4273	11.9945
FBgn0021800	Reph	1.39403	6.47793	5.52627	8.0957	1.23707	15.0214	5.8982	5.2924	9.1887	9.44417	6.7513	13.075
FBgn0021814	Vps28	42.6692	63.5799	44.8591	77.5764	37.8375	72.9486	56.6024	51.9323	59.2989	54.9037	55.178	62.9755
FBgn0021825	DCTN2-p50	41.9448	57.8055	58.7427	59.5095	64.1766	74.3069	88.118	49.115	79.212	65.7678	67.7404	59.9026
FBgn0021847	Ttc7	10.5207	7.83643	5.99853	11.8411	8.53387	11.4261	9.1015	9.56327	8.9293	9.4079	5.729	16.4664
FBgn0021856	l(2)k14505	41.2267	40.2606	56.1594	40.035	48.4071	38.7567	38.866	37.0248	51.3299	61.5829	44.1992	53.6855
FBgn0021872	Xbp1	294.736	189.251	263.159	178.729	522.519	115.944	232.99	191.646	327.74	449.443	296.232	327.665
FBgn0021874	Nle	20.3839	28.1547	14.6352	41.2982	20.1374	29.9596	35.94	24.5794	19.3052	14.2207	27.7579	29.6665
FBgn0021875	Zfrp8	19.4543	21.4195	14.4496	16.3579	12.2453	15.0326	19.5707	20.6107	14.8582	14.6313	23.0719	21.3674
FBgn0021895	ytr	215.378	140.137	138.859	111.638	130.888	143.004	146.99	142.39	113.288	137.302	199.414	144.426
FBgn0021906	RFeSP	70.4572	66.8869	73.3454	67.3752	54.8477	48.2823	101.875	55.7043	86.8823	53.8759	100.064	60.0081
FBgn0021944	Coprox	30.5041	39.9881	73.0569	25.0633	66.1795	49.6324	43.4493	37.0279	79.7891	52.0496	64.3043	60.2065
FBgn0021967	ND-PDSW	55.6933	110.88	92.9473	73.4511	72.8673	111.961	131.161	99.2039	115.812	81.6106	108.917	97.2661
FBgn0021979	l(2)k09913	43.014	51.3155	61.177	60.9181	30.7165	48.3868	63.3848	75.3598	67.715	77.3035	64.6863	61.8388
FBgn0021995	Rs1	32.261	27.7117	20.6114	36.9638	20.8018	51.0069	44.5999	37.0784	27.5627	21.3425	26.4565	38.5643
FBgn0022023	eIF3h	539.089	227.226	198.945	123.743	487.818	261.473	251.115	239.997	191.578	175.114	205.951	224.688
FBgn0022027	Vps25	50.7213	38.7234	29.1223	52.2969	50.0213	47.4206	43.3811	41.7955	33.533	45.8609	35.3102	50.184
FBgn0022029	l(2)k01209	41.0719	30.9679	71.7774	31.3133	39.663	26.7225	32.0507	27.7851	61.7263	35.8552	35.6394	40.1065
FBgn0022069	Nnp-1	6.7145	34.3579	19.73	43.6331	11.9308	40.0886	49.5304	34.4121	31.5634	19.1769	31.721	36.6104
FBgn0022097	Vha36-1	57.7796	80.626	62.0517	111.581	82.1636	104.731	118.419	101.127	154.066	115.828	75.6691	144.307
FBgn0022153	l(2)k05819	31.6319	20.9239	17.3562	21.9384	35.4109	38.8409	24.5544	20.2563	21.1884	22.9786	19.7096	32.1756
FBgn0022160	Gpo1	27.5977	8.38463	16.7551	7.2965	21.4419	5.23233	4.39377	6.09083	8.2452	14.3669	12.9143	19.6379
FBgn0022213	Cse1	70.544	80.9516	98.8759	115.293	65.8316	83.8323	110.112	80.1714	90.6383	51.374	80.1792	85.544
FBgn0022224	ubl	43.3878	82.736	90.1118	90.7361	95.1853	73.2978	75.3107	65.6596	70.2337	76.5883	61.8926	83.4923
FBgn0022238	lolal	52.7238	64.0951	77.7843	102.43	68.1839	67.3285	59.9611	70.4656	70.5485	77.5368	62.0263	87.457
FBgn0022288	l(2)09851	8.82663	36.575	25.9757	53.5601	15.6668	45.8909	55.6134	35.1938	35.2433	27.5296	40.2941	36.3542
FBgn0022338	dnk	25.9694	47.5296	20.033	43.839	8.16483	51.6874	41.2203	45.6371	21.4952	44.2769	48.9713	56.5451
FBgn0022343	CG3760	57.8441	50.6373	35.3774	54.8829	75.1433	63.9342	67.4642	60.5852	41.6961	51.9486	55.9429	79.0938
FBgn0022344	CG10340	16.5041	48.5782	26.2063	39.4934	40.209	52.4558	55.7475	37.7131	38.7245	40.9151	40.4998	35.5908
FBgn0022349	CG1910	15.3486	81.9084	26.0023	81.3411	11.6444	54.0882	72.0205	68.5983	33.3131	55.8213	44.6663	66.2893
FBgn0022355	Tsf1	63.4926	0.448533	5.08573	0.0269	1.74637	0.127133	30.423	4.02913	84.537	0.181867	0.990067	0.1318
FBgn0022359	Sodh2	18.1108	7.08833	10.5299	6.6064	12.3546	7.88233	15.0827	15.0528	15.5019	10.4278	9.70507	10.4688
FBgn0022361	Pur-alpha	9.96983	18.6474	26.7103	47.6864	13.2746	37.9699	32.5365	58.7717	44.2436	48.3811	17.7684	35.5531
FBgn0022382	Pka-R2	12.8548	1.69223	2.9862	13.3995	1.21573	17.8492	1.7514	2.78873	4.1663	26.8634	4.3013	0.334667
FBgn0022699	D19B	12.301	9.28907	10.0545	10.3725	9.28007	10.3703	15.2972	11.1563	10.1772	8.17527	9.13267	12.9833
FBgn0022700	Cht4	18.5449	0.149267	0.309467	0.0751	0.391533	0.101633	0.0276667	1.31183	0.223667	0.363933	0.1429	0.158067
FBgn0022702	Cht2	44.3763	63.9893	35.7391	36.6611	55.7061	65.9052	36.6294	32.6076	28.6682	124.561	80.4681	30.769
[truncated: 15,546 more rows]
